# Supplementary material for: Simulating diffraction photographs based on molecular dynamics trajectories of a protein crystal: a new option to examine structure-solving strategies in protein crystallography
Source: IUCrJ. 2023 Jan 1;10(Pt 1):16–26. doi: 10.1107/S2052252522011198 (PMC9812212; doi:10.1107/S2052252522011198)
Supplement: Supplementary file 2 [file m-10-00016-sup2.zip]

Archive with 4 entries (3 files):
- PDB/
- PDB/lysozyme_experimental.pdb
- PDB/lysozyme_recovered_250K_simulation.pdb
- PDB/lysozyme_recovered_298K_simulation.pdb
