# Supplementary material for: Simulating diffraction photographs based on molecular dynamics trajectories of a protein crystal: a new option to examine structure-solving strategies in protein crystallography
Source: IUCrJ. 2023 Jan 1;10(Pt 1):16–26. doi: 10.1107/S2052252522011198 (PMC9812212; doi:10.1107/S2052252522011198)
Supplement: Supplementary file 2 [file m-10-00016-sup2.zip › PDB/lysozyme_experimental.pdb]

REMARK Date 2019-04-04 Time 11:27:11 CST +0800 (1554348431.40 s)                
REMARK PHENIX refinement                                                        
REMARK                                                                          
REMARK ****************** INPUT FILES AND LABELS ****************************** 
REMARK Reflections:                                                             
REMARK   file name      : /home/liun/work/experi_crystal/proc/3_new/new_struc/ou
REMARK   labels         : ['I,SIGI']                                            
REMARK R-free flags:                                                            
REMARK   file name      : None                                                  
REMARK   label          : R-free-flags                                          
REMARK   test_flag_value: 1                                                     
REMARK Model file name(s):                                                      
REMARK   /home/liun/work/experi_crystal/proc/3_new/new_struc/new193l_refine_37-c
REMARK                                                                          
REMARK ******************** REFINEMENT SUMMARY: QUICK FACTS ******************* 
REMARK Start: r_work = 0.1770 r_free = 0.2238 bonds = 0.012 angles = 0.948      
REMARK Final: r_work = 0.1733 r_free = 0.2228 bonds = 0.006 angles = 0.763      
REMARK ************************************************************************ 
REMARK                                                                          
REMARK ****************** REFINEMENT STATISTICS STEP BY STEP ****************** 
REMARK leading digit, like 1_, means number of macro-cycle                      
REMARK   0  : statistics at the very beginning when nothing is done yet         
REMARK   1 s: bulk solvent correction and/or (anisotropic) scaling              
REMARK   1 z: refinement of coordinates                                         
REMARK   1 p: refinement of ADPs (Atomic Displacement Parameters)               
REMARK   1 t: ordered solvent update (add / remove)                             
REMARK   1 c: refinement of occupancies                                         
REMARK ------------------------------------------------------------------------ 
REMARK  stage       r-work r-free bonds angles b_min b_max b_ave n_water shift  
REMARK        0    : 0.2779 0.2771 0.012  0.95   4.7  53.3  15.2 140      0.000 
REMARK        1_bss: 0.1770 0.2238 0.012  0.95   4.3  52.9  14.8 140      0.000 
REMARK   1 ettarget: 0.1770 0.2238 0.012  0.95   4.3  52.9  14.8 140      0.000 
REMARK        1_nqh: 0.1770 0.2238 0.012  0.95   4.3  52.9  14.8 140      0.000 
REMARK     1_weight: 0.1770 0.2238 0.012  0.95   4.3  52.9  14.8 140      0.000 
REMARK     1_xyzrec: 0.1714 0.2325 0.005  0.71   4.3  52.9  14.8 140      0.048 
REMARK        1_adp: 0.1659 0.2320 0.005  0.71   4.3  56.6  15.4 140      0.048 
REMARK        1_occ: 0.1660 0.2321 0.005  0.71   4.3  56.6  15.4 140      0.048 
REMARK        2_bss: 0.1656 0.2325 0.005  0.71   3.8  56.2  14.9 140      0.048 
REMARK   2 ettarget: 0.1656 0.2325 0.005  0.71   3.8  56.2  14.9 140      0.048 
REMARK   2 pdatecdl: 0.1656 0.2325 0.005  0.72   3.8  56.2  14.9 140      0.048 
REMARK        2_nqh: 0.1656 0.2325 0.005  0.72   3.8  56.2  14.9 140      0.048 
REMARK    2_realsrl: 0.1669 0.2326 0.005  0.74   3.8  56.2  14.9 140      0.069 
REMARK     2_weight: 0.1669 0.2326 0.005  0.74   3.8  56.2  14.9 140      0.069 
REMARK     2_xyzrec: 0.1645 0.2351 0.005  0.73   3.8  56.2  14.9 140      0.073 
REMARK   2 realsrl2: 0.1645 0.2351 0.005  0.73   3.8  56.2  14.9 140      0.073 
REMARK        2_adp: 0.1640 0.2324 0.005  0.73   4.5  55.7  15.5 140      0.073 
REMARK        2_occ: 0.1640 0.2324 0.005  0.73   4.5  55.7  15.5 140      0.073 
REMARK        3_bss: 0.1638 0.2325 0.005  0.73   4.0  55.2  15.0 140      0.073 
REMARK   3 ettarget: 0.1638 0.2325 0.005  0.73   4.0  55.2  15.0 140      0.073 
REMARK   3 pdatecdl: 0.1638 0.2325 0.005  0.75   4.0  55.2  15.0 140      0.073 
REMARK        3_nqh: 0.1638 0.2325 0.005  0.75   4.0  55.2  15.0 140      0.073 
REMARK    3_realsrl: 0.1642 0.2329 0.005  0.76   4.0  55.2  15.0 140      0.077 
REMARK     3_weight: 0.1642 0.2329 0.005  0.76   4.0  55.2  15.0 140      0.077 
REMARK     3_xyzrec: 0.1631 0.2338 0.006  0.75   4.0  55.2  15.0 140      0.081 
REMARK   3 realsrl2: 0.1631 0.2338 0.006  0.75   4.0  55.2  15.0 140      0.081 
REMARK        3_adp: 0.1609 0.2345 0.006  0.75   4.4  56.4  15.5 140      0.081 
REMARK        3_occ: 0.1609 0.2346 0.006  0.75   4.4  56.4  15.5 140      0.081 
REMARK        4_bss: 0.1608 0.2348 0.006  0.75   3.9  55.9  15.0 140      0.081 
REMARK   4 ettarget: 0.1608 0.2348 0.006  0.75   3.9  55.9  15.0 140      0.081 
REMARK   4 pdatecdl: 0.1608 0.2348 0.006  0.75   3.9  55.9  15.0 140      0.081 
REMARK        4_nqh: 0.1610 0.2348 0.006  0.75   3.9  55.9  15.0 140      0.081 
REMARK    4_realsrl: 0.1610 0.2350 0.006  0.76   3.9  55.9  15.0 140      0.084 
REMARK     4_weight: 0.1610 0.2350 0.006  0.76   3.9  55.9  15.0 140      0.084 
REMARK     4_xyzrec: 0.1602 0.2360 0.006  0.75   3.9  55.9  15.0 140      0.087 
REMARK   4 realsrl2: 0.1602 0.2360 0.006  0.75   3.9  55.9  15.0 140      0.087 
REMARK        4_adp: 0.1627 0.2338 0.006  0.75   5.1  56.1  15.3 140      0.087 
REMARK        4_occ: 0.1627 0.2338 0.006  0.75   5.1  56.1  15.3 140      0.087 
REMARK        5_bss: 0.1627 0.2343 0.006  0.75   4.6  55.6  14.8 140      0.087 
REMARK   5 ettarget: 0.1627 0.2343 0.006  0.75   4.6  55.6  14.8 140      0.087 
REMARK   5 pdatecdl: 0.1627 0.2343 0.006  0.75   4.6  55.6  14.8 140      0.087 
REMARK        5_nqh: 0.1629 0.2344 0.006  0.75   4.6  55.6  14.8 140      0.087 
REMARK        5_sol: 0.1668 0.2135 0.006  0.75   2.4  55.6  15.4 143       n/a  
REMARK    5_realsrl: 0.1667 0.2139 0.006  0.76   2.4  55.6  15.4 143       n/a  
REMARK     5_weight: 0.1667 0.2139 0.006  0.76   2.4  55.6  15.4 143       n/a  
REMARK     5_xyzrec: 0.1627 0.2202 0.005  0.73   2.4  55.6  15.4 143       n/a  
REMARK   5 realsrl2: 0.1627 0.2202 0.005  0.73   2.4  55.6  15.4 143       n/a  
REMARK        5_adp: 0.1620 0.2208 0.005  0.73   4.1  55.5  15.7 143       n/a  
REMARK        5_occ: 0.1620 0.2208 0.005  0.73   4.1  55.5  15.7 143       n/a  
REMARK        6_bss: 0.1619 0.2211 0.005  0.73   3.0  54.4  14.7 143       n/a  
REMARK   6 ettarget: 0.1619 0.2211 0.005  0.73   3.0  54.4  14.7 143       n/a  
REMARK   6 pdatecdl: 0.1619 0.2211 0.005  0.74   3.0  54.4  14.7 143       n/a  
REMARK        6_nqh: 0.1622 0.2215 0.005  0.74   3.0  54.4  14.7 143       n/a  
REMARK        6_sol: 0.1719 0.2188 0.005  0.74   3.3  54.4  15.0 143       n/a  
REMARK    6_realsrl: 0.1719 0.2183 0.005  0.74   3.3  54.4  15.0 143       n/a  
REMARK     6_weight: 0.1719 0.2183 0.005  0.74   3.3  54.4  15.0 143       n/a  
REMARK     6_xyzrec: 0.1663 0.2281 0.005  0.74   3.3  54.4  15.0 143       n/a  
REMARK   6 realsrl2: 0.1663 0.2281 0.005  0.74   3.3  54.4  15.0 143       n/a  
REMARK        6_adp: 0.1627 0.2288 0.005  0.74   3.4  55.5  15.4 143       n/a  
REMARK        6_occ: 0.1627 0.2288 0.005  0.74   3.4  55.5  15.4 143       n/a  
REMARK        7_bss: 0.1626 0.2289 0.005  0.74   3.0  55.0  14.9 143       n/a  
REMARK   7 ettarget: 0.1626 0.2289 0.005  0.74   3.0  55.0  14.9 143       n/a  
REMARK   7 pdatecdl: 0.1626 0.2289 0.005  0.75   3.0  55.0  14.9 143       n/a  
REMARK        7_nqh: 0.1626 0.2289 0.005  0.75   3.0  55.0  14.9 143       n/a  
REMARK        7_sol: 0.1659 0.2172 0.005  0.75   1.7  55.0  15.4 146       n/a  
REMARK    7_realsrl: 0.1668 0.2197 0.005  0.76   1.7  55.0  15.4 146       n/a  
REMARK     7_weight: 0.1668 0.2197 0.005  0.76   1.7  55.0  15.4 146       n/a  
REMARK     7_xyzrec: 0.1603 0.2242 0.006  0.78   1.7  55.0  15.4 146       n/a  
REMARK   7 realsrl2: 0.1603 0.2242 0.006  0.78   1.7  55.0  15.4 146       n/a  
REMARK        7_adp: 0.1599 0.2216 0.006  0.78   4.0  55.3  15.8 146       n/a  
REMARK        7_occ: 0.1599 0.2216 0.006  0.78   4.0  55.3  15.8 146       n/a  
REMARK        8_bss: 0.1595 0.2214 0.006  0.78   3.5  54.8  15.3 146       n/a  
REMARK   8 ettarget: 0.1595 0.2214 0.006  0.78   3.5  54.8  15.3 146       n/a  
REMARK   8 pdatecdl: 0.1595 0.2214 0.006  0.79   3.5  54.8  15.3 146       n/a  
REMARK        8_nqh: 0.1604 0.2228 0.006  0.79   3.5  54.8  15.3 146       n/a  
REMARK        8_sol: 0.1705 0.2238 0.006  0.79   4.4  54.8  15.6 143       n/a  
REMARK    8_realsrl: 0.1702 0.2202 0.006  0.82   4.4  54.8  15.6 143       n/a  
REMARK     8_weight: 0.1702 0.2202 0.006  0.82   4.4  54.8  15.6 143       n/a  
REMARK     8_xyzrec: 0.1645 0.2270 0.005  0.76   4.4  54.8  15.6 143       n/a  
REMARK   8 realsrl2: 0.1645 0.2270 0.005  0.76   4.4  54.8  15.6 143       n/a  
REMARK        8_adp: 0.1619 0.2291 0.005  0.76   5.7  57.1  16.0 143       n/a  
REMARK        8_occ: 0.1619 0.2291 0.005  0.76   5.7  57.1  16.0 143       n/a  
REMARK        9_bss: 0.1617 0.2294 0.005  0.76   4.5  56.0  14.8 143       n/a  
REMARK   9 ettarget: 0.1617 0.2294 0.005  0.76   4.5  56.0  14.8 143       n/a  
REMARK   9 pdatecdl: 0.1617 0.2294 0.005  0.76   4.5  56.0  14.8 143       n/a  
REMARK        9_nqh: 0.1627 0.2312 0.005  0.76   4.5  56.0  14.8 143       n/a  
REMARK        9_sol: 0.1618 0.2171 0.005  0.76   2.4  56.0  15.2 145       n/a  
REMARK    9_realsrl: 0.1616 0.2167 0.005  0.78   2.4  56.0  15.2 145       n/a  
REMARK     9_weight: 0.1616 0.2167 0.005  0.78   2.4  56.0  15.2 145       n/a  
REMARK     9_xyzrec: 0.1567 0.2180 0.005  0.74   2.4  56.0  15.2 145       n/a  
REMARK   9 realsrl2: 0.1567 0.2180 0.005  0.74   2.4  56.0  15.2 145       n/a  
REMARK        9_adp: 0.1573 0.2168 0.005  0.74   3.9  55.9  15.7 145       n/a  
REMARK        9_occ: 0.1573 0.2168 0.005  0.74   3.9  55.9  15.7 145       n/a  
REMARK       10_bss: 0.1572 0.2169 0.005  0.74   3.4  55.4  15.2 145       n/a  
REMARK  10 ettarget: 0.1572 0.2169 0.005  0.74   3.4  55.4  15.2 145       n/a  
REMARK  10 pdatecdl: 0.1572 0.2169 0.005  0.75   3.4  55.4  15.2 145       n/a  
REMARK       10_nqh: 0.1590 0.2197 0.005  0.75   3.4  55.4  15.2 145       n/a  
REMARK       10_sol: 0.1717 0.2233 0.005  0.75   4.2  55.4  15.6 143       n/a  
REMARK   1 _realsrl: 0.1713 0.2212 0.005  0.75   4.2  55.4  15.6 143       n/a  
REMARK    10_weight: 0.1713 0.2212 0.005  0.75   4.2  55.4  15.6 143       n/a  
REMARK    10_xyzrec: 0.1651 0.2258 0.006  0.76   4.2  55.4  15.6 143       n/a  
REMARK  10 realsrl2: 0.1651 0.2258 0.006  0.76   4.2  55.4  15.6 143       n/a  
REMARK       10_adp: 0.1683 0.2279 0.006  0.76   6.1  52.5  16.2 143       n/a  
REMARK       10_occ: 0.1683 0.2278 0.006  0.76   6.1  52.5  16.2 143       n/a  
REMARK          end: 0.1733 0.2228 0.006  0.76   4.9  51.4  14.9 138       n/a  
REMARK ------------------------------------------------------------------------ 
REMARK MODEL CONTENT.                                                           
REMARK  ELEMENT        ATOM RECORD COUNT   OCCUPANCY SUM                        
REMARK        C                      619          613.00                        
REMARK        S                       10           10.00                        
REMARK        O                      324          323.00                        
REMARK        N                      194          193.00                        
REMARK    TOTAL                     1147         1139.00                        
REMARK -----------------------------------------------------------------------  
REMARK r_free_flags.md5.hexdigest d72ed7c48199153b9406435422a8a828              
REMARK                                                                          
REMARK IF THIS FILE IS FOR PDB DEPOSITION: REMOVE ALL FROM THIS LINE UP.        
REMARK   3                                                                      
REMARK   3 REFINEMENT.                                                          
REMARK   3   PROGRAM     : PHENIX (1.12_2829: ???)                              
REMARK   3   AUTHORS     : Adams,Afonine,Bunkoczi,Burnley,Chen,Dar,Davis,       
REMARK   3               : Draizen,Echols,Gildea,Gros,Grosse-Kunstleve,Headd,   
REMARK   3               : Hintze,Hung,Ioerger,Liebschner,McCoy,McKee,Moriarty, 
REMARK   3               : Oeffner,Poon,Read,Richardson,Richardson,Sacchettini, 
REMARK   3               : Sauter,Sobolev,Storoni,Terwilliger,Williams,Zwart    
REMARK   3                                                                      
REMARK   3  REFINEMENT TARGET : LS_WUNIT_K1                                     
REMARK   3                                                                      
REMARK   3  DATA USED IN REFINEMENT.                                            
REMARK   3   RESOLUTION RANGE HIGH (ANGSTROMS) : 2.100                          
REMARK   3   RESOLUTION RANGE LOW  (ANGSTROMS) : 39.333                         
REMARK   3   MIN(FOBS/SIGMA_FOBS)              : 1.35                           
REMARK   3   COMPLETENESS FOR RANGE        (%) : 100.00                         
REMARK   3   NUMBER OF REFLECTIONS             : 7175                           
REMARK   3   NUMBER OF REFLECTIONS (NON-ANOMALOUS) : 7175                       
REMARK   3                                                                      
REMARK   3  FIT TO DATA USED IN REFINEMENT.                                     
REMARK   3   R VALUE     (WORKING + TEST SET) : 0.1784                          
REMARK   3   R VALUE            (WORKING SET) : 0.1733                          
REMARK   3   FREE R VALUE                     : 0.2228                          
REMARK   3   FREE R VALUE TEST SET SIZE   (%) : 10.01                           
REMARK   3   FREE R VALUE TEST SET COUNT      : 718                             
REMARK   3                                                                      
REMARK   3  FIT TO DATA USED IN REFINEMENT (IN BINS).                           
REMARK   3   BIN  RESOLUTION RANGE  COMPL.    NWORK NFREE   RWORK  RFREE  CCWOR 
REMARK   3     1 39.3399 -  3.5901    1.00     1373   153  0.1554 0.1897   0.94 
REMARK   3     2  3.5901 -  2.8498    1.00     1292   144  0.1699 0.2220   0.93 
REMARK   3     3  2.8498 -  2.4896    1.00     1274   141  0.1863 0.2514   0.90 
REMARK   3     4  2.4896 -  2.2620    1.00     1261   141  0.1861 0.2435   0.90 
REMARK   3     5  2.2620 -  2.0999    1.00     1257   139  0.1908 0.2501   0.90 
REMARK   3                                                                      
REMARK   3  BULK SOLVENT MODELLING.                                             
REMARK   3   METHOD USED        : FLAT BULK SOLVENT MODEL                       
REMARK   3   SOLVENT RADIUS     : 1.11                                          
REMARK   3   SHRINKAGE RADIUS   : 0.90                                          
REMARK   3   GRID STEP FACTOR   : 4.00                                          
REMARK   3                                                                      
REMARK   3  ERROR ESTIMATES.                                                    
REMARK   3   COORDINATE ERROR (MAXIMUM-LIKELIHOOD BASED)     : 0.21             
REMARK   3   PHASE ERROR (DEGREES, MAXIMUM-LIKELIHOOD BASED) : 19.88            
REMARK   3                                                                      
REMARK   3  STRUCTURE FACTORS CALCULATION ALGORITHM : FFT                       
REMARK   3                                                                      
REMARK   3  RESTRAINTS LIBRARY                                                  
REMARK   3    GEOSTD + MON.LIB. + CDL v1.2                                      
REMARK   3                                                                      
REMARK   3  DEVIATIONS FROM IDEAL VALUES.                                       
REMARK   3                 RMSD     MAX  COUNT                                  
REMARK   3   BOND      :  0.006   0.036   1033                                  
REMARK   3   ANGLE     :  0.763   5.533   1400                                  
REMARK   3   CHIRALITY :  0.049   0.180    147                                  
REMARK   3   PLANARITY :  0.004   0.020    181                                  
REMARK   3   DIHEDRAL  :  9.190 179.910    825                                  
REMARK   3   MIN NONBONDED DISTANCE : 2.016                                     
REMARK   3                                                                      
REMARK   3  MOLPROBITY STATISTICS.                                              
REMARK   3   ALL-ATOM CLASHSCORE : 4.53                                         
REMARK   3   RAMACHANDRAN PLOT:                                                 
REMARK   3     OUTLIERS : 0.00  %                                               
REMARK   3     ALLOWED  : 2.36  %                                               
REMARK   3     FAVORED  : 97.64 %                                               
REMARK   3   ROTAMER OUTLIERS : 0.93 %                                          
REMARK   3   CBETA DEVIATIONS : 0                                               
REMARK   3   PEPTIDE PLANE:                                                     
REMARK   3     CIS-PROLINE     : 0                                              
REMARK   3     CIS-GENERAL     : 0                                              
REMARK   3     TWISTED PROLINE : 0                                              
REMARK   3     TWISTED GENERAL : 0                                              
REMARK   3                                                                      
REMARK   3  ATOMIC DISPLACEMENT PARAMETERS.                                     
REMARK   3   WILSON B : None                                                    
REMARK   3   RMS(B_ISO_OR_EQUIVALENT_BONDED) : 2.40                             
REMARK   3   ATOMS          NUMBER OF ATOMS                                     
REMARK   3                    ISO.  ANISO.                                      
REMARK   3    ALL         :   1147       0                                      
REMARK   3    ALL (NO H)  :   1147       0                                      
REMARK   3    SOLVENT     :    138       0                                      
REMARK   3    NON-SOLVENT :   1009       0                                      
REMARK   3    HYDROGENS   :      0       0                                      
REMARK   3                                                                      
HELIX    1   1 ARG A    5  ARG A   14  1                                  10    
HELIX    2   2 TYR A   20  GLY A   22  5                                   3    
HELIX    3   3 LEU A   25  SER A   36  1                                  12    
HELIX    4   4 CYS A   80  LEU A   84  5                                   5    
HELIX    5   5 THR A   89  VAL A   99  1                                  11    
HELIX    6   6 GLY A  104  ALA A  107  5                                   4    
HELIX    7   7 VAL A  109  ARG A  114  1                                   6    
HELIX    8   8 VAL A  120  TRP A  123  5                                   4    
SHEET    1   A 2 THR A  43  ARG A  45  0                                        
SHEET    2   A 2 THR A  51  TYR A  53 -1  N  ASP A  52   O  ASN A  44           
SSBOND   1 CYS A    6    CYS A  127                                             
SSBOND   2 CYS A   30    CYS A  115                                             
SSBOND   3 CYS A   64    CYS A   80                                             
SSBOND   4 CYS A   76    CYS A   94                                             
CRYST1   78.666   78.666   36.928  90.00  90.00  90.00 P 43 21 2                
SCALE1      0.012712  0.000000  0.000000        0.00000                         
SCALE2      0.000000  0.012712  0.000000        0.00000                         
SCALE3      0.000000  0.000000  0.027080        0.00000                         
ATOM      1  N   LYS A   1       3.085  10.013   9.895  1.00 15.12           N  
ATOM      2  CA  LYS A   1       2.185  10.356   8.800  1.00 13.23           C  
ATOM      3  C   LYS A   1       2.137  11.862   8.597  1.00 15.18           C  
ATOM      4  O   LYS A   1       2.014  12.628   9.559  1.00 12.71           O  
ATOM      5  CB  LYS A   1       0.776   9.825   9.072  1.00 12.04           C  
ATOM      6  CG  LYS A   1      -0.279  10.334   8.099  1.00 14.71           C  
ATOM      7  CD ALYS A   1      -1.668   9.903   8.540  0.59 15.70           C  
ATOM      8  CE ALYS A   1      -2.743  10.408   7.584  0.59 16.68           C  
ATOM      9  NZ ALYS A   1      -4.082   9.856   7.926  0.59 15.42           N  
ATOM     10  CD BLYS A   1      -1.688  10.049   8.595  0.41 15.71           C  
ATOM     11  CE BLYS A   1      -2.730  10.834   7.795  0.41 16.47           C  
ATOM     12  NZ BLYS A   1      -3.065  10.191   6.493  0.41 18.03           N  
ATOM     13  N   VAL A   2       2.229  12.286   7.341  1.00 14.53           N  
ATOM     14  CA  VAL A   2       2.141  13.696   6.981  1.00 13.97           C  
ATOM     15  C   VAL A   2       0.724  13.941   6.485  1.00 13.57           C  
ATOM     16  O   VAL A   2       0.366  13.527   5.377  1.00 15.31           O  
ATOM     17  CB  VAL A   2       3.188  14.090   5.926  1.00 12.78           C  
ATOM     18  CG1 VAL A   2       3.039  15.556   5.542  1.00 13.17           C  
ATOM     19  CG2 VAL A   2       4.590  13.815   6.440  1.00 12.53           C  
ATOM     20  N   PHE A   3      -0.080  14.604   7.312  1.00 13.37           N  
ATOM     21  CA  PHE A   3      -1.468  14.899   6.980  1.00 13.00           C  
ATOM     22  C   PHE A   3      -1.553  15.939   5.879  1.00 12.01           C  
ATOM     23  O   PHE A   3      -0.663  16.773   5.707  1.00 13.97           O  
ATOM     24  CB  PHE A   3      -2.221  15.457   8.190  1.00 12.02           C  
ATOM     25  CG  PHE A   3      -2.835  14.417   9.065  1.00 13.65           C  
ATOM     26  CD1 PHE A   3      -2.061  13.736   9.999  1.00 12.39           C  
ATOM     27  CD2 PHE A   3      -4.189  14.135   8.977  1.00 12.54           C  
ATOM     28  CE1 PHE A   3      -2.622  12.770  10.822  1.00 13.35           C  
ATOM     29  CE2 PHE A   3      -4.766  13.180   9.798  1.00 14.41           C  
ATOM     30  CZ  PHE A   3      -3.980  12.492  10.722  1.00 14.95           C  
ATOM     31  N   GLY A   4      -2.668  15.913   5.158  1.00 13.53           N  
ATOM     32  CA  GLY A   4      -3.036  17.052   4.346  1.00 13.07           C  
ATOM     33  C   GLY A   4      -3.734  18.135   5.158  1.00 13.16           C  
ATOM     34  O   GLY A   4      -4.276  17.900   6.238  1.00 12.36           O  
ATOM     35  N   ARG A   5      -3.725  19.353   4.614  1.00 15.02           N  
ATOM     36  CA  ARG A   5      -4.351  20.479   5.302  1.00 14.06           C  
ATOM     37  C   ARG A   5      -5.804  20.165   5.653  1.00 13.26           C  
ATOM     38  O   ARG A   5      -6.177  20.105   6.833  1.00 14.91           O  
ATOM     39  CB  ARG A   5      -4.251  21.741   4.439  1.00 12.50           C  
ATOM     40  CG  ARG A   5      -4.904  22.941   5.064  1.00 10.68           C  
ATOM     41  CD  ARG A   5      -4.651  24.207   4.268  1.00 10.21           C  
ATOM     42  NE  ARG A   5      -5.249  24.178   2.933  1.00  9.68           N  
ATOM     43  CZ  ARG A   5      -6.518  24.477   2.666  1.00 16.73           C  
ATOM     44  NH1 ARG A   5      -7.345  24.821   3.646  1.00 15.22           N  
ATOM     45  NH2 ARG A   5      -6.965  24.434   1.414  1.00 17.16           N  
ATOM     46  N   CYS A   6      -6.633  19.922   4.635  1.00 11.67           N  
ATOM     47  CA  CYS A   6      -8.040  19.631   4.887  1.00 12.60           C  
ATOM     48  C   CYS A   6      -8.219  18.286   5.578  1.00 13.04           C  
ATOM     49  O   CYS A   6      -9.194  18.098   6.313  1.00 14.33           O  
ATOM     50  CB  CYS A   6      -8.826  19.671   3.578  1.00 11.07           C  
ATOM     51  SG  CYS A   6      -8.982  21.341   2.916  1.00 12.66           S  
ATOM     52  N   GLU A   7      -7.298  17.347   5.362  1.00 10.64           N  
ATOM     53  CA  GLU A   7      -7.388  16.053   6.038  1.00 13.45           C  
ATOM     54  C   GLU A   7      -7.183  16.198   7.542  1.00 12.10           C  
ATOM     55  O   GLU A   7      -7.928  15.612   8.334  1.00 13.22           O  
ATOM     56  CB  GLU A   7      -6.363  15.080   5.445  1.00 15.31           C  
ATOM     57  CG  GLU A   7      -6.455  13.657   5.962  1.00 14.86           C  
ATOM     58  CD  GLU A   7      -5.223  12.841   5.600  1.00 18.47           C  
ATOM     59  OE1 GLU A   7      -4.239  13.457   5.126  1.00 18.78           O  
ATOM     60  OE2 GLU A   7      -5.231  11.597   5.788  1.00 19.70           O  
ATOM     61  N   LEU A   8      -6.185  16.979   7.963  1.00 13.29           N  
ATOM     62  CA  LEU A   8      -5.995  17.199   9.397  1.00 12.76           C  
ATOM     63  C   LEU A   8      -7.168  17.961  10.009  1.00 11.28           C  
ATOM     64  O   LEU A   8      -7.617  17.627  11.110  1.00 12.66           O  
ATOM     65  CB  LEU A   8      -4.682  17.941   9.651  1.00 10.43           C  
ATOM     66  CG  LEU A   8      -4.349  18.210  11.124  1.00 11.10           C  
ATOM     67  CD1 LEU A   8      -4.151  16.910  11.897  1.00 11.04           C  
ATOM     68  CD2 LEU A   8      -3.120  19.082  11.237  1.00  9.68           C  
ATOM     69  N   ALA A   9      -7.662  18.997   9.320  1.00 14.65           N  
ATOM     70  CA  ALA A   9      -8.824  19.749   9.799  1.00 12.86           C  
ATOM     71  C   ALA A   9      -9.999  18.833  10.115  1.00 13.29           C  
ATOM     72  O   ALA A   9     -10.660  18.991  11.150  1.00 13.94           O  
ATOM     73  CB  ALA A   9      -9.243  20.791   8.763  1.00 12.42           C  
ATOM     74  N   ALA A  10     -10.262  17.862   9.235  1.00 12.42           N  
ATOM     75  CA  ALA A  10     -11.352  16.913   9.446  1.00 14.12           C  
ATOM     76  C   ALA A  10     -11.082  16.003  10.637  1.00 14.71           C  
ATOM     77  O   ALA A  10     -11.994  15.692  11.410  1.00 14.83           O  
ATOM     78  CB  ALA A  10     -11.560  16.079   8.183  1.00 17.23           C  
ATOM     79  N   ALA A  11      -9.843  15.537  10.784  1.00 14.78           N  
ATOM     80  CA  ALA A  11      -9.526  14.683  11.920  1.00 13.70           C  
ATOM     81  C   ALA A  11      -9.650  15.455  13.222  1.00 15.27           C  
ATOM     82  O   ALA A  11     -10.178  14.934  14.215  1.00 14.18           O  
ATOM     83  CB  ALA A  11      -8.124  14.101  11.764  1.00 11.31           C  
ATOM     84  N   MET A  12      -9.179  16.707  13.227  1.00 13.48           N  
ATOM     85  CA  MET A  12      -9.275  17.541  14.419  1.00 13.55           C  
ATOM     86  C   MET A  12     -10.725  17.821  14.782  1.00 15.22           C  
ATOM     87  O   MET A  12     -11.098  17.773  15.963  1.00 13.01           O  
ATOM     88  CB  MET A  12      -8.513  18.844  14.203  1.00 10.78           C  
ATOM     89  CG  MET A  12      -7.011  18.654  14.229  1.00 11.30           C  
ATOM     90  SD  MET A  12      -6.179  20.220  13.992  1.00 11.36           S  
ATOM     91  CE  MET A  12      -4.588  19.892  14.764  1.00  6.82           C  
ATOM     92  N   LYS A  13     -11.561  18.111  13.783  1.00 13.11           N  
ATOM     93  CA  LYS A  13     -12.970  18.333  14.073  1.00 15.79           C  
ATOM     94  C   LYS A  13     -13.609  17.082  14.654  1.00 15.19           C  
ATOM     95  O   LYS A  13     -14.341  17.158  15.646  1.00 15.71           O  
ATOM     96  CB  LYS A  13     -13.710  18.775  12.817  1.00 14.93           C  
ATOM     97  CG  LYS A  13     -15.187  19.015  13.068  1.00 17.94           C  
ATOM     98  CD  LYS A  13     -15.877  19.579  11.843  1.00 20.78           C  
ATOM     99  CE  LYS A  13     -17.319  19.916  12.171  1.00 29.56           C  
ATOM    100  NZ  LYS A  13     -18.065  20.450  10.993  1.00 30.09           N  
ATOM    101  N   ARG A  14     -13.309  15.917  14.071  1.00 16.42           N  
ATOM    102  CA  ARG A  14     -13.899  14.663  14.536  1.00 16.23           C  
ATOM    103  C   ARG A  14     -13.532  14.366  15.984  1.00 16.58           C  
ATOM    104  O   ARG A  14     -14.335  13.786  16.726  1.00 17.92           O  
ATOM    105  CB  ARG A  14     -13.460  13.504  13.641  1.00 19.01           C  
ATOM    106  CG  ARG A  14     -13.837  12.133  14.198  1.00 25.09           C  
ATOM    107  CD  ARG A  14     -13.798  11.047  13.138  1.00 27.41           C  
ATOM    108  NE  ARG A  14     -12.542  10.299  13.187  1.00 36.14           N  
ATOM    109  CZ  ARG A  14     -12.273   9.336  14.065  1.00 34.34           C  
ATOM    110  NH1 ARG A  14     -13.179   8.989  14.980  1.00 28.85           N  
ATOM    111  NH2 ARG A  14     -11.098   8.719  14.025  1.00 32.90           N  
ATOM    112  N   HIS A  15     -12.326  14.747  16.407  1.00 15.63           N  
ATOM    113  CA  HIS A  15     -11.886  14.507  17.773  1.00 14.10           C  
ATOM    114  C   HIS A  15     -12.262  15.637  18.725  1.00 14.86           C  
ATOM    115  O   HIS A  15     -11.763  15.663  19.851  1.00 17.12           O  
ATOM    116  CB  HIS A  15     -10.377  14.262  17.813  1.00 14.82           C  
ATOM    117  CG  HIS A  15      -9.966  12.915  17.293  1.00 15.33           C  
ATOM    118  ND1 HIS A  15      -9.581  12.704  15.984  1.00 18.01           N  
ATOM    119  CD2 HIS A  15      -9.874  11.713  17.908  1.00 17.32           C  
ATOM    120  CE1 HIS A  15      -9.267  11.431  15.817  1.00 16.85           C  
ATOM    121  NE2 HIS A  15      -9.436  10.808  16.969  1.00 19.74           N  
ATOM    122  N   GLY A  16     -13.128  16.560  18.303  1.00 15.78           N  
ATOM    123  CA  GLY A  16     -13.679  17.565  19.194  1.00 14.34           C  
ATOM    124  C   GLY A  16     -12.871  18.836  19.352  1.00 14.34           C  
ATOM    125  O   GLY A  16     -13.123  19.596  20.291  1.00 15.40           O  
ATOM    126  N   LEU A  17     -11.914  19.086  18.464  1.00 15.90           N  
ATOM    127  CA  LEU A  17     -11.074  20.282  18.570  1.00 14.31           C  
ATOM    128  C   LEU A  17     -11.769  21.580  18.149  1.00 14.05           C  
ATOM    129  O   LEU A  17     -11.465  22.656  18.664  1.00 14.33           O  
ATOM    130  CB  LEU A  17      -9.783  20.098  17.767  1.00 13.24           C  
ATOM    131  CG  LEU A  17      -8.534  19.737  18.573  1.00 15.79           C  
ATOM    132  CD1 LEU A  17      -7.275  20.168  17.837  1.00 11.75           C  
ATOM    133  CD2 LEU A  17      -8.590  20.363  19.959  1.00 13.10           C  
ATOM    134  N   ASP A  18     -12.700  21.465  17.210  1.00 18.22           N  
ATOM    135  CA  ASP A  18     -13.452  22.603  16.678  1.00 18.84           C  
ATOM    136  C   ASP A  18     -14.048  23.458  17.800  1.00 17.38           C  
ATOM    137  O   ASP A  18     -14.930  23.007  18.534  1.00 18.05           O  
ATOM    138  CB  ASP A  18     -14.552  22.086  15.734  1.00 18.82           C  
ATOM    139  CG  ASP A  18     -15.242  23.201  14.946  1.00 31.10           C  
ATOM    140  OD1 ASP A  18     -15.327  24.342  15.445  1.00 34.98           O  
ATOM    141  OD2 ASP A  18     -15.738  22.933  13.832  1.00 28.74           O  
ATOM    142  N   ASN A  19     -13.569  24.694  17.934  1.00 15.63           N  
ATOM    143  CA  ASN A  19     -13.968  25.649  18.975  1.00 16.03           C  
ATOM    144  C   ASN A  19     -13.722  25.148  20.401  1.00 13.36           C  
ATOM    145  O   ASN A  19     -14.315  25.662  21.351  1.00 13.18           O  
ATOM    146  CB  ASN A  19     -15.431  26.089  18.825  1.00 16.71           C  
ATOM    147  CG  ASN A  19     -15.607  27.585  19.086  1.00 24.05           C  
ATOM    148  OD1 ASN A  19     -14.819  28.406  18.599  1.00 25.44           O  
ATOM    149  ND2 ASN A  19     -16.622  27.944  19.867  1.00 19.19           N  
ATOM    150  N   TYR A  20     -12.835  24.181  20.600  1.00 12.31           N  
ATOM    151  CA  TYR A  20     -12.480  23.793  21.957  1.00 12.57           C  
ATOM    152  C   TYR A  20     -11.820  24.958  22.687  1.00 12.17           C  
ATOM    153  O   TYR A  20     -10.854  25.550  22.195  1.00 11.35           O  
ATOM    154  CB  TYR A  20     -11.552  22.588  21.946  1.00 12.12           C  
ATOM    155  CG  TYR A  20     -11.402  21.953  23.316  1.00 13.81           C  
ATOM    156  CD1 TYR A  20     -12.286  20.981  23.745  1.00 13.97           C  
ATOM    157  CD2 TYR A  20     -10.379  22.335  24.179  1.00 11.98           C  
ATOM    158  CE1 TYR A  20     -12.152  20.398  24.987  1.00 16.24           C  
ATOM    159  CE2 TYR A  20     -10.239  21.758  25.429  1.00 12.28           C  
ATOM    160  CZ  TYR A  20     -11.131  20.793  25.823  1.00 14.05           C  
ATOM    161  OH  TYR A  20     -11.018  20.203  27.050  1.00 10.55           O  
ATOM    162  N   ARG A  21     -12.353  25.274  23.872  1.00 13.15           N  
ATOM    163  CA  ARG A  21     -11.987  26.467  24.644  1.00 13.22           C  
ATOM    164  C   ARG A  21     -12.027  27.724  23.786  1.00 12.85           C  
ATOM    165  O   ARG A  21     -11.236  28.644  23.978  1.00 12.85           O  
ATOM    166  CB  ARG A  21     -10.616  26.323  25.303  1.00 12.41           C  
ATOM    167  CG  ARG A  21     -10.569  25.257  26.380  1.00 18.97           C  
ATOM    168  CD  ARG A  21     -10.721  25.886  27.757  1.00 19.94           C  
ATOM    169  NE  ARG A  21     -11.111  24.893  28.751  1.00 26.03           N  
ATOM    170  CZ  ARG A  21     -11.152  25.131  30.055  1.00 26.89           C  
ATOM    171  NH1 ARG A  21     -11.516  24.170  30.891  1.00 24.68           N  
ATOM    172  NH2 ARG A  21     -10.839  26.338  30.518  1.00 27.40           N  
ATOM    173  N   GLY A  22     -12.944  27.774  22.828  1.00 12.43           N  
ATOM    174  CA  GLY A  22     -13.143  28.991  22.065  1.00 12.88           C  
ATOM    175  C   GLY A  22     -12.205  29.186  20.897  1.00 11.95           C  
ATOM    176  O   GLY A  22     -12.225  30.257  20.278  1.00 11.79           O  
ATOM    177  N   TYR A  23     -11.382  28.190  20.577  1.00  9.00           N  
ATOM    178  CA  TYR A  23     -10.417  28.277  19.489  1.00 10.08           C  
ATOM    179  C   TYR A  23     -10.972  27.551  18.268  1.00 10.15           C  
ATOM    180  O   TYR A  23     -11.040  26.318  18.246  1.00 10.61           O  
ATOM    181  CB  TYR A  23      -9.063  27.697  19.907  1.00 10.64           C  
ATOM    182  CG  TYR A  23      -8.356  28.571  20.912  1.00  9.11           C  
ATOM    183  CD1 TYR A  23      -7.700  29.730  20.509  1.00  8.55           C  
ATOM    184  CD2 TYR A  23      -8.378  28.260  22.268  1.00  7.96           C  
ATOM    185  CE1 TYR A  23      -7.074  30.563  21.429  1.00 11.27           C  
ATOM    186  CE2 TYR A  23      -7.755  29.079  23.198  1.00  9.41           C  
ATOM    187  CZ  TYR A  23      -7.104  30.233  22.774  1.00 11.04           C  
ATOM    188  OH  TYR A  23      -6.474  31.058  23.684  1.00  9.10           O  
ATOM    189  N   SER A  24     -11.306  28.326  17.233  1.00 10.45           N  
ATOM    190  CA  SER A  24     -11.838  27.804  15.968  1.00 11.34           C  
ATOM    191  C   SER A  24     -10.837  26.880  15.273  1.00 11.55           C  
ATOM    192  O   SER A  24      -9.618  27.067  15.418  1.00 10.33           O  
ATOM    193  CB  SER A  24     -12.228  28.953  15.036  1.00 11.30           C  
ATOM    194  OG  SER A  24     -11.084  29.666  14.599  1.00 10.74           O  
ATOM    195  N   LEU A  25     -11.365  25.932  14.485  1.00 11.95           N  
ATOM    196  CA  LEU A  25     -10.568  24.909  13.810  1.00 11.79           C  
ATOM    197  C   LEU A  25      -9.354  25.501  13.109  1.00 10.90           C  
ATOM    198  O   LEU A  25      -8.272  24.903  13.121  1.00  8.67           O  
ATOM    199  CB  LEU A  25     -11.437  24.162  12.802  1.00 12.33           C  
ATOM    200  CG  LEU A  25     -10.982  22.768  12.386  1.00 15.72           C  
ATOM    201  CD1 LEU A  25     -10.661  21.948  13.630  1.00 14.05           C  
ATOM    202  CD2 LEU A  25     -12.055  22.081  11.540  1.00 13.55           C  
ATOM    203  N   GLY A  26      -9.515  26.674  12.489  1.00 11.06           N  
ATOM    204  CA  GLY A  26      -8.395  27.316  11.820  1.00 10.81           C  
ATOM    205  C   GLY A  26      -7.211  27.580  12.729  1.00 11.62           C  
ATOM    206  O   GLY A  26      -6.059  27.523  12.287  1.00 10.97           O  
ATOM    207  N   ASN A  27      -7.466  27.867  14.007  1.00 10.11           N  
ATOM    208  CA  ASN A  27      -6.361  28.096  14.935  1.00  9.75           C  
ATOM    209  C   ASN A  27      -5.535  26.830  15.139  1.00  8.89           C  
ATOM    210  O   ASN A  27      -4.296  26.880  15.164  1.00  7.27           O  
ATOM    211  CB  ASN A  27      -6.900  28.611  16.279  1.00  9.38           C  
ATOM    212  CG  ASN A  27      -7.151  30.116  16.273  1.00 11.37           C  
ATOM    213  OD1 ASN A  27      -6.210  30.908  16.311  1.00  9.64           O  
ATOM    214  ND2 ASN A  27      -8.424  30.515  16.216  1.00  9.87           N  
ATOM    215  N   TRP A  28      -6.208  25.685  15.282  1.00  8.45           N  
ATOM    216  CA  TRP A  28      -5.527  24.418  15.539  1.00  9.58           C  
ATOM    217  C   TRP A  28      -4.726  23.948  14.331  1.00  9.55           C  
ATOM    218  O   TRP A  28      -3.636  23.383  14.483  1.00  7.55           O  
ATOM    219  CB  TRP A  28      -6.558  23.369  15.942  1.00  7.99           C  
ATOM    220  CG  TRP A  28      -7.187  23.698  17.246  1.00 10.28           C  
ATOM    221  CD1 TRP A  28      -8.439  24.204  17.457  1.00  7.91           C  
ATOM    222  CD2 TRP A  28      -6.580  23.568  18.538  1.00 11.71           C  
ATOM    223  NE1 TRP A  28      -8.650  24.387  18.802  1.00  8.11           N  
ATOM    224  CE2 TRP A  28      -7.527  23.999  19.489  1.00 11.10           C  
ATOM    225  CE3 TRP A  28      -5.330  23.113  18.984  1.00  9.70           C  
ATOM    226  CZ2 TRP A  28      -7.261  23.996  20.864  1.00 10.40           C  
ATOM    227  CZ3 TRP A  28      -5.071  23.106  20.347  1.00  8.74           C  
ATOM    228  CH2 TRP A  28      -6.032  23.554  21.269  1.00  8.13           C  
ATOM    229  N   VAL A  29      -5.262  24.151  13.124  1.00  9.41           N  
ATOM    230  CA  VAL A  29      -4.543  23.767  11.912  1.00  8.99           C  
ATOM    231  C   VAL A  29      -3.330  24.672  11.698  1.00  9.09           C  
ATOM    232  O   VAL A  29      -2.249  24.205  11.320  1.00  7.87           O  
ATOM    233  CB  VAL A  29      -5.507  23.797  10.708  1.00  8.24           C  
ATOM    234  CG1 VAL A  29      -4.808  23.356   9.427  1.00  8.60           C  
ATOM    235  CG2 VAL A  29      -6.728  22.922  10.987  1.00 10.13           C  
ATOM    236  N   CYS A  30      -3.491  25.980  11.927  1.00  9.24           N  
ATOM    237  CA  CYS A  30      -2.364  26.899  11.813  1.00  8.59           C  
ATOM    238  C   CYS A  30      -1.251  26.519  12.784  1.00 10.26           C  
ATOM    239  O   CYS A  30      -0.069  26.492  12.416  1.00  8.66           O  
ATOM    240  CB  CYS A  30      -2.834  28.333  12.061  1.00  9.27           C  
ATOM    241  SG  CYS A  30      -1.558  29.587  11.905  1.00  4.93           S  
ATOM    242  N   ALA A  31      -1.614  26.239  14.039  1.00  7.13           N  
ATOM    243  CA  ALA A  31      -0.618  25.823  15.019  1.00  8.94           C  
ATOM    244  C   ALA A  31       0.092  24.557  14.565  1.00  9.09           C  
ATOM    245  O   ALA A  31       1.324  24.464  14.630  1.00  9.02           O  
ATOM    246  CB  ALA A  31      -1.285  25.600  16.374  1.00  6.05           C  
ATOM    247  N   ALA A  32      -0.674  23.580  14.082  1.00  7.70           N  
ATOM    248  CA  ALA A  32      -0.074  22.336  13.624  1.00  8.56           C  
ATOM    249  C   ALA A  32       0.847  22.581  12.438  1.00  7.62           C  
ATOM    250  O   ALA A  32       1.948  22.021  12.369  1.00  8.45           O  
ATOM    251  CB  ALA A  32      -1.167  21.330  13.263  1.00  6.04           C  
ATOM    252  N   LYS A  33       0.236  23.337  11.402  1.00  8.14           N  
ATOM    253  CA  LYS A  33       1.069  23.624  10.291  1.00  9.00           C  
ATOM    254  C   LYS A  33       2.542  24.062  10.769  1.00  9.44           C  
ATOM    255  O   LYS A  33       3.364  23.334  10.308  1.00  9.08           O  
ATOM    256  CB  LYS A  33       0.537  24.742   9.424  1.00  8.72           C  
ATOM    257  CG  LYS A  33       1.520  25.264   8.411  1.00 12.61           C  
ATOM    258  CD  LYS A  33       1.895  24.209   7.387  1.00  9.78           C  
ATOM    259  CE  LYS A  33       2.381  24.735   6.075  1.00 12.46           C  
ATOM    260  NZ  LYS A  33       2.758  23.722   5.087  1.00 12.43           N  
ATOM    261  N   PHE A  34       2.702  25.132  11.705  1.00  8.87           N  
ATOM    262  CA  PHE A  34       3.987  25.724  12.057  1.00 10.20           C  
ATOM    263  C   PHE A  34       4.721  24.969  13.162  1.00 10.10           C  
ATOM    264  O   PHE A  34       5.934  25.153  13.322  1.00 12.53           O  
ATOM    265  CB  PHE A  34       3.780  27.198  12.428  1.00  8.59           C  
ATOM    266  CG  PHE A  34       3.343  28.037  11.258  1.00 11.04           C  
ATOM    267  CD1 PHE A  34       4.047  27.989  10.061  1.00 12.62           C  
ATOM    268  CD2 PHE A  34       2.213  28.828  11.327  1.00  8.84           C  
ATOM    269  CE1 PHE A  34       3.640  28.737   8.964  1.00 11.82           C  
ATOM    270  CE2 PHE A  34       1.803  29.577  10.232  1.00 10.24           C  
ATOM    271  CZ  PHE A  34       2.516  29.528   9.056  1.00 13.40           C  
ATOM    272  N   GLU A  35       4.037  24.098  13.904  1.00  8.78           N  
ATOM    273  CA  GLU A  35       4.756  23.261  14.859  1.00 10.81           C  
ATOM    274  C   GLU A  35       5.402  22.055  14.178  1.00 12.22           C  
ATOM    275  O   GLU A  35       6.533  21.686  14.506  1.00  9.46           O  
ATOM    276  CB  GLU A  35       3.818  22.794  15.978  1.00 11.21           C  
ATOM    277  CG  GLU A  35       3.296  23.898  16.913  1.00 11.85           C  
ATOM    278  CD  GLU A  35       4.357  24.470  17.857  1.00 12.53           C  
ATOM    279  OE1 GLU A  35       5.547  24.126  17.721  1.00 11.21           O  
ATOM    280  OE2 GLU A  35       3.989  25.265  18.751  1.00 12.44           O  
ATOM    281  N   SER A  36       4.712  21.429  13.224  1.00 10.84           N  
ATOM    282  CA  SER A  36       5.195  20.165  12.687  1.00  9.79           C  
ATOM    283  C   SER A  36       5.112  20.038  11.174  1.00 10.10           C  
ATOM    284  O   SER A  36       5.558  19.015  10.647  1.00 10.72           O  
ATOM    285  CB  SER A  36       4.413  19.009  13.309  1.00  9.76           C  
ATOM    286  OG  SER A  36       3.070  19.045  12.855  1.00  8.28           O  
ATOM    287  N   ASN A  37       4.546  21.019  10.463  1.00 12.48           N  
ATOM    288  CA  ASN A  37       4.256  20.894   9.030  1.00 13.69           C  
ATOM    289  C   ASN A  37       3.373  19.680   8.754  1.00 10.51           C  
ATOM    290  O   ASN A  37       3.546  18.993   7.745  1.00 12.33           O  
ATOM    291  CB  ASN A  37       5.539  20.830   8.197  1.00  9.45           C  
ATOM    292  CG  ASN A  37       5.303  21.168   6.733  1.00 16.43           C  
ATOM    293  OD1 ASN A  37       4.297  21.794   6.372  1.00 15.62           O  
ATOM    294  ND2 ASN A  37       6.233  20.758   5.876  1.00 18.33           N  
ATOM    295  N   PHE A  38       2.448  19.398   9.686  1.00  8.47           N  
ATOM    296  CA  PHE A  38       1.438  18.335   9.597  1.00  8.73           C  
ATOM    297  C   PHE A  38       2.032  16.929   9.711  1.00 11.43           C  
ATOM    298  O   PHE A  38       1.399  15.945   9.295  1.00 12.17           O  
ATOM    299  CB  PHE A  38       0.613  18.435   8.304  1.00  9.28           C  
ATOM    300  CG  PHE A  38      -0.025  19.774   8.081  1.00  9.92           C  
ATOM    301  CD1 PHE A  38      -0.528  20.507   9.144  1.00  8.45           C  
ATOM    302  CD2 PHE A  38      -0.145  20.285   6.797  1.00 10.25           C  
ATOM    303  CE1 PHE A  38      -1.129  21.741   8.928  1.00 10.59           C  
ATOM    304  CE2 PHE A  38      -0.740  21.518   6.569  1.00  9.16           C  
ATOM    305  CZ  PHE A  38      -1.233  22.249   7.635  1.00 12.07           C  
ATOM    306  N   ASN A  39       3.230  16.802  10.267  1.00  9.70           N  
ATOM    307  CA  ASN A  39       3.925  15.525  10.350  1.00 10.21           C  
ATOM    308  C   ASN A  39       3.802  15.011  11.774  1.00 10.00           C  
ATOM    309  O   ASN A  39       4.334  15.625  12.704  1.00 10.64           O  
ATOM    310  CB  ASN A  39       5.388  15.688   9.943  1.00 11.54           C  
ATOM    311  CG  ASN A  39       6.104  14.366   9.792  1.00 11.19           C  
ATOM    312  OD1 ASN A  39       5.622  13.319  10.238  1.00  8.07           O  
ATOM    313  ND2 ASN A  39       7.267  14.403   9.148  1.00 12.56           N  
ATOM    314  N   THR A  40       3.106  13.879  11.942  1.00 10.24           N  
ATOM    315  CA  THR A  40       2.947  13.289  13.267  1.00 12.19           C  
ATOM    316  C   THR A  40       4.272  12.817  13.858  1.00  8.97           C  
ATOM    317  O   THR A  40       4.370  12.670  15.077  1.00  8.73           O  
ATOM    318  CB  THR A  40       1.961  12.106  13.238  1.00 11.44           C  
ATOM    319  OG1 THR A  40       2.546  11.010  12.525  1.00 11.36           O  
ATOM    320  CG2 THR A  40       0.645  12.499  12.579  1.00  8.77           C  
ATOM    321  N   GLN A  41       5.292  12.585  13.040  1.00  9.36           N  
ATOM    322  CA  GLN A  41       6.552  12.057  13.554  1.00 12.41           C  
ATOM    323  C   GLN A  41       7.570  13.143  13.859  1.00 10.78           C  
ATOM    324  O   GLN A  41       8.715  12.824  14.190  1.00  9.09           O  
ATOM    325  CB  GLN A  41       7.141  11.042  12.572  1.00  7.94           C  
ATOM    326  CG  GLN A  41       6.269   9.806  12.465  1.00 11.53           C  
ATOM    327  CD  GLN A  41       6.925   8.692  11.696  1.00 11.72           C  
ATOM    328  OE1 GLN A  41       6.827   8.623  10.465  1.00 13.58           O  
ATOM    329  NE2 GLN A  41       7.596   7.802  12.411  1.00  7.44           N  
ATOM    330  N   ALA A  42       7.182  14.410  13.763  1.00  9.37           N  
ATOM    331  CA  ALA A  42       8.100  15.492  14.084  1.00 11.24           C  
ATOM    332  C   ALA A  42       8.524  15.421  15.550  1.00 10.36           C  
ATOM    333  O   ALA A  42       7.705  15.200  16.451  1.00  8.42           O  
ATOM    334  CB  ALA A  42       7.450  16.845  13.779  1.00 10.07           C  
ATOM    335  N   THR A  43       9.817  15.575  15.781  1.00  9.50           N  
ATOM    336  CA  THR A  43      10.352  15.725  17.119  1.00 10.60           C  
ATOM    337  C   THR A  43      11.341  16.876  17.095  1.00 13.12           C  
ATOM    338  O   THR A  43      11.974  17.149  16.072  1.00 14.00           O  
ATOM    339  CB  THR A  43      11.055  14.462  17.622  1.00 10.99           C  
ATOM    340  OG1 THR A  43      12.196  14.209  16.802  1.00 10.89           O  
ATOM    341  CG2 THR A  43      10.123  13.251  17.567  1.00 10.69           C  
ATOM    342  N   ASN A  44      11.460  17.555  18.230  1.00 14.89           N  
ATOM    343  CA  ASN A  44      12.427  18.633  18.377  1.00 17.10           C  
ATOM    344  C   ASN A  44      12.983  18.627  19.787  1.00 14.27           C  
ATOM    345  O   ASN A  44      12.221  18.720  20.751  1.00 12.44           O  
ATOM    346  CB  ASN A  44      11.798  19.997  18.081  1.00 15.69           C  
ATOM    347  CG  ASN A  44      12.840  21.082  17.921  1.00 24.48           C  
ATOM    348  OD1 ASN A  44      13.691  21.006  17.027  1.00 28.93           O  
ATOM    349  ND2 ASN A  44      12.793  22.093  18.791  1.00 28.79           N  
ATOM    350  N   ARG A  45      14.306  18.541  19.896  1.00 15.30           N  
ATOM    351  CA  ARG A  45      14.978  18.583  21.187  1.00 15.21           C  
ATOM    352  C   ARG A  45      15.177  20.028  21.618  1.00 15.81           C  
ATOM    353  O   ARG A  45      15.661  20.855  20.839  1.00 16.67           O  
ATOM    354  CB  ARG A  45      16.328  17.873  21.104  1.00 17.58           C  
ATOM    355  CG  ARG A  45      17.235  18.085  22.307  1.00 18.07           C  
ATOM    356  CD  ARG A  45      16.695  17.392  23.565  1.00 16.75           C  
ATOM    357  NE  ARG A  45      16.030  16.112  23.298  1.00 17.58           N  
ATOM    358  CZ  ARG A  45      16.654  14.978  22.973  1.00 22.18           C  
ATOM    359  NH1 ARG A  45      17.983  14.958  22.864  1.00 17.01           N  
ATOM    360  NH2 ARG A  45      15.945  13.856  22.768  1.00 17.65           N  
ATOM    361  N   ASN A  46      14.817  20.332  22.857  1.00 14.43           N  
ATOM    362  CA  ASN A  46      14.939  21.689  23.364  1.00 19.56           C  
ATOM    363  C   ASN A  46      16.207  21.822  24.187  1.00 17.63           C  
ATOM    364  O   ASN A  46      16.812  20.834  24.605  1.00 18.79           O  
ATOM    365  CB  ASN A  46      13.721  22.079  24.207  1.00 19.53           C  
ATOM    366  CG  ASN A  46      12.439  22.070  23.408  1.00 19.60           C  
ATOM    367  OD1 ASN A  46      11.535  21.270  23.663  1.00 21.50           O  
ATOM    368  ND2 ASN A  46      12.353  22.958  22.429  1.00 20.99           N  
ATOM    369  N   THR A  47      16.598  23.071  24.423  1.00 18.75           N  
ATOM    370  CA  THR A  47      17.872  23.324  25.078  1.00 22.44           C  
ATOM    371  C   THR A  47      17.880  22.823  26.518  1.00 22.59           C  
ATOM    372  O   THR A  47      18.931  22.405  27.017  1.00 26.63           O  
ATOM    373  CB  THR A  47      18.195  24.813  25.011  1.00 22.67           C  
ATOM    374  OG1 THR A  47      16.979  25.571  25.135  1.00 27.69           O  
ATOM    375  CG2 THR A  47      18.860  25.140  23.684  1.00 19.45           C  
ATOM    376  N   ASP A  48      16.733  22.823  27.188  1.00 19.53           N  
ATOM    377  CA  ASP A  48      16.667  22.347  28.563  1.00 18.17           C  
ATOM    378  C   ASP A  48      16.646  20.825  28.667  1.00 20.45           C  
ATOM    379  O   ASP A  48      16.446  20.301  29.770  1.00 16.93           O  
ATOM    380  CB  ASP A  48      15.440  22.936  29.270  1.00 18.29           C  
ATOM    381  CG  ASP A  48      14.120  22.478  28.654  1.00 21.78           C  
ATOM    382  OD1 ASP A  48      14.142  21.721  27.655  1.00 21.48           O  
ATOM    383  OD2 ASP A  48      13.052  22.874  29.177  1.00 20.74           O  
ATOM    384  N   GLY A  49      16.818  20.111  27.549  1.00 19.41           N  
ATOM    385  CA  GLY A  49      16.808  18.666  27.554  1.00 15.36           C  
ATOM    386  C   GLY A  49      15.450  18.013  27.359  1.00 14.25           C  
ATOM    387  O   GLY A  49      15.393  16.789  27.182  1.00 14.05           O  
ATOM    388  N   SER A  50      14.359  18.770  27.396  1.00 13.85           N  
ATOM    389  CA  SER A  50      13.058  18.205  27.065  1.00 12.96           C  
ATOM    390  C   SER A  50      12.923  18.052  25.544  1.00 11.77           C  
ATOM    391  O   SER A  50      13.742  18.551  24.765  1.00 11.32           O  
ATOM    392  CB  SER A  50      11.932  19.074  27.638  1.00 13.26           C  
ATOM    393  OG  SER A  50      11.802  20.279  26.909  1.00 14.79           O  
ATOM    394  N   THR A  51      11.879  17.340  25.117  1.00 11.26           N  
ATOM    395  CA  THR A  51      11.653  17.091  23.696  1.00 11.70           C  
ATOM    396  C   THR A  51      10.182  17.315  23.365  1.00 11.85           C  
ATOM    397  O   THR A  51       9.302  16.948  24.149  1.00 12.24           O  
ATOM    398  CB  THR A  51      12.083  15.662  23.298  1.00 11.04           C  
ATOM    399  OG1 THR A  51      13.460  15.456  23.636  1.00  9.19           O  
ATOM    400  CG2 THR A  51      11.897  15.426  21.790  1.00  9.02           C  
ATOM    401  N   ASP A  52       9.922  17.933  22.211  1.00  9.95           N  
ATOM    402  CA  ASP A  52       8.571  18.149  21.700  1.00 10.90           C  
ATOM    403  C   ASP A  52       8.207  17.061  20.692  1.00 10.99           C  
ATOM    404  O   ASP A  52       9.039  16.653  19.875  1.00  7.32           O  
ATOM    405  CB  ASP A  52       8.432  19.522  21.036  1.00 10.40           C  
ATOM    406  CG  ASP A  52       8.911  20.664  21.921  1.00 14.56           C  
ATOM    407  OD1 ASP A  52       8.702  20.636  23.158  1.00 13.93           O  
ATOM    408  OD2 ASP A  52       9.495  21.611  21.360  1.00 17.70           O  
ATOM    409  N   TYR A  53       6.952  16.614  20.735  1.00  8.31           N  
ATOM    410  CA  TYR A  53       6.531  15.439  19.982  1.00 10.25           C  
ATOM    411  C   TYR A  53       5.240  15.699  19.215  1.00 10.42           C  
ATOM    412  O   TYR A  53       4.270  16.223  19.777  1.00 10.55           O  
ATOM    413  CB  TYR A  53       6.335  14.231  20.914  1.00 10.72           C  
ATOM    414  CG  TYR A  53       7.582  13.740  21.613  1.00  8.90           C  
ATOM    415  CD1 TYR A  53       8.027  14.335  22.795  1.00  9.61           C  
ATOM    416  CD2 TYR A  53       8.301  12.662  21.106  1.00  8.51           C  
ATOM    417  CE1 TYR A  53       9.168  13.876  23.451  1.00  9.14           C  
ATOM    418  CE2 TYR A  53       9.445  12.198  21.746  1.00  8.59           C  
ATOM    419  CZ  TYR A  53       9.877  12.807  22.922  1.00  8.98           C  
ATOM    420  OH  TYR A  53      11.010  12.350  23.568  1.00  8.73           O  
ATOM    421  N   GLY A  54       5.223  15.312  17.938  1.00 10.92           N  
ATOM    422  CA  GLY A  54       3.981  15.189  17.197  1.00  9.32           C  
ATOM    423  C   GLY A  54       3.509  16.466  16.534  1.00  9.75           C  
ATOM    424  O   GLY A  54       4.197  17.491  16.506  1.00 10.96           O  
ATOM    425  N   ILE A  55       2.281  16.390  16.003  1.00  8.68           N  
ATOM    426  CA  ILE A  55       1.726  17.451  15.159  1.00 10.98           C  
ATOM    427  C   ILE A  55       1.635  18.771  15.896  1.00 11.02           C  
ATOM    428  O   ILE A  55       1.666  19.837  15.272  1.00 10.76           O  
ATOM    429  CB  ILE A  55       0.334  17.072  14.615  1.00 14.26           C  
ATOM    430  CG1 ILE A  55      -0.567  16.573  15.758  1.00 13.92           C  
ATOM    431  CG2 ILE A  55       0.450  16.100  13.456  1.00 15.00           C  
ATOM    432  CD1 ILE A  55      -2.036  16.542  15.396  1.00 18.41           C  
ATOM    433  N   LEU A  56       1.470  18.734  17.215  1.00 10.95           N  
ATOM    434  CA  LEU A  56       1.385  19.951  18.013  1.00 10.96           C  
ATOM    435  C   LEU A  56       2.605  20.139  18.914  1.00 11.99           C  
ATOM    436  O   LEU A  56       2.604  21.033  19.776  1.00 10.10           O  
ATOM    437  CB  LEU A  56       0.082  19.956  18.826  1.00 12.20           C  
ATOM    438  CG  LEU A  56      -1.200  20.037  17.975  1.00  9.62           C  
ATOM    439  CD1 LEU A  56      -2.472  19.842  18.804  1.00  9.22           C  
ATOM    440  CD2 LEU A  56      -1.255  21.356  17.242  1.00  8.43           C  
ATOM    441  N   GLN A  57       3.651  19.334  18.713  1.00  9.40           N  
ATOM    442  CA  GLN A  57       4.940  19.493  19.385  1.00 10.23           C  
ATOM    443  C   GLN A  57       4.749  19.638  20.895  1.00 10.82           C  
ATOM    444  O   GLN A  57       5.195  20.591  21.537  1.00 10.16           O  
ATOM    445  CB  GLN A  57       5.713  20.669  18.783  1.00  9.59           C  
ATOM    446  CG  GLN A  57       6.234  20.380  17.369  1.00  9.90           C  
ATOM    447  CD  GLN A  57       7.292  19.283  17.356  1.00  9.53           C  
ATOM    448  OE1 GLN A  57       6.984  18.101  17.202  1.00 10.53           O  
ATOM    449  NE2 GLN A  57       8.540  19.670  17.529  1.00  9.57           N  
ATOM    450  N   ILE A  58       4.057  18.650  21.453  1.00  9.64           N  
ATOM    451  CA  ILE A  58       3.829  18.608  22.888  1.00 10.69           C  
ATOM    452  C   ILE A  58       5.119  18.213  23.598  1.00 12.35           C  
ATOM    453  O   ILE A  58       5.864  17.336  23.139  1.00 11.20           O  
ATOM    454  CB  ILE A  58       2.668  17.646  23.190  1.00 12.97           C  
ATOM    455  CG1 ILE A  58       1.374  18.223  22.578  1.00 10.42           C  
ATOM    456  CG2 ILE A  58       2.547  17.373  24.700  1.00  8.81           C  
ATOM    457  CD1 ILE A  58       0.125  17.364  22.770  1.00 11.36           C  
ATOM    458  N   ASN A  59       5.385  18.866  24.726  1.00 12.40           N  
ATOM    459  CA  ASN A  59       6.674  18.844  25.400  1.00 13.10           C  
ATOM    460  C   ASN A  59       6.683  17.867  26.575  1.00 12.47           C  
ATOM    461  O   ASN A  59       5.682  17.694  27.275  1.00 11.30           O  
ATOM    462  CB  ASN A  59       7.016  20.253  25.884  1.00 14.16           C  
ATOM    463  CG  ASN A  59       8.427  20.366  26.393  1.00 18.88           C  
ATOM    464  OD1 ASN A  59       8.647  20.373  27.590  1.00 26.87           O  
ATOM    465  ND2 ASN A  59       9.399  20.436  25.482  1.00 20.37           N  
ATOM    466  N   SER A  60       7.844  17.240  26.796  1.00 12.43           N  
ATOM    467  CA  SER A  60       7.981  16.203  27.815  1.00 13.12           C  
ATOM    468  C   SER A  60       8.171  16.766  29.217  1.00 13.33           C  
ATOM    469  O   SER A  60       8.025  16.019  30.189  1.00 16.26           O  
ATOM    470  CB  SER A  60       9.155  15.279  27.477  1.00 10.62           C  
ATOM    471  OG  SER A  60      10.355  16.022  27.341  1.00 10.81           O  
ATOM    472  N   ARG A  61       8.495  18.056  29.334  1.00 14.91           N  
ATOM    473  CA  ARG A  61       8.700  18.678  30.639  1.00 14.84           C  
ATOM    474  C   ARG A  61       7.467  18.531  31.519  1.00 15.66           C  
ATOM    475  O   ARG A  61       7.582  18.344  32.731  1.00 17.31           O  
ATOM    476  CB  ARG A  61       9.049  20.150  30.433  1.00 20.20           C  
ATOM    477  CG  ARG A  61       9.471  20.973  31.630  1.00 25.31           C  
ATOM    478  CD  ARG A  61      10.012  22.310  31.110  1.00 37.82           C  
ATOM    479  NE  ARG A  61       9.042  22.950  30.213  1.00 47.09           N  
ATOM    480  CZ  ARG A  61       9.273  23.295  28.942  1.00 43.89           C  
ATOM    481  NH1 ARG A  61      10.471  23.104  28.385  1.00 30.02           N  
ATOM    482  NH2 ARG A  61       8.296  23.854  28.227  1.00 43.58           N  
ATOM    483  N   TRP A  62       6.284  18.568  30.923  1.00 14.43           N  
ATOM    484  CA  TRP A  62       5.024  18.570  31.655  1.00 13.63           C  
ATOM    485  C   TRP A  62       4.047  17.480  31.234  1.00 13.52           C  
ATOM    486  O   TRP A  62       3.300  16.967  32.074  1.00 15.11           O  
ATOM    487  CB  TRP A  62       4.355  19.936  31.473  1.00 14.08           C  
ATOM    488  CG  TRP A  62       4.999  21.038  32.257  1.00 20.93           C  
ATOM    489  CD1 TRP A  62       5.699  22.097  31.757  1.00 23.24           C  
ATOM    490  CD2 TRP A  62       4.989  21.199  33.680  1.00 19.20           C  
ATOM    491  NE1 TRP A  62       6.128  22.906  32.779  1.00 23.01           N  
ATOM    492  CE2 TRP A  62       5.704  22.377  33.970  1.00 21.88           C  
ATOM    493  CE3 TRP A  62       4.447  20.458  34.737  1.00 22.41           C  
ATOM    494  CZ2 TRP A  62       5.890  22.838  35.272  1.00 27.51           C  
ATOM    495  CZ3 TRP A  62       4.633  20.913  36.034  1.00 25.20           C  
ATOM    496  CH2 TRP A  62       5.347  22.094  36.290  1.00 25.42           C  
ATOM    497  N   TRP A  63       4.000  17.132  29.953  1.00 13.67           N  
ATOM    498  CA  TRP A  63       2.792  16.532  29.403  1.00 12.75           C  
ATOM    499  C   TRP A  63       2.921  15.075  28.989  1.00 12.15           C  
ATOM    500  O   TRP A  63       1.892  14.411  28.847  1.00 12.01           O  
ATOM    501  CB  TRP A  63       2.310  17.358  28.201  1.00 10.04           C  
ATOM    502  CG  TRP A  63       2.121  18.814  28.565  1.00 10.86           C  
ATOM    503  CD1 TRP A  63       2.884  19.880  28.158  1.00 11.62           C  
ATOM    504  CD2 TRP A  63       1.121  19.350  29.433  1.00 10.53           C  
ATOM    505  NE1 TRP A  63       2.408  21.044  28.712  1.00 12.86           N  
ATOM    506  CE2 TRP A  63       1.328  20.744  29.503  1.00 14.21           C  
ATOM    507  CE3 TRP A  63       0.058  18.787  30.153  1.00 10.70           C  
ATOM    508  CZ2 TRP A  63       0.509  21.580  30.265  1.00 14.58           C  
ATOM    509  CZ3 TRP A  63      -0.743  19.614  30.904  1.00  9.34           C  
ATOM    510  CH2 TRP A  63      -0.512  20.994  30.963  1.00 12.14           C  
ATOM    511  N   CYS A  64       4.133  14.559  28.787  1.00 10.63           N  
ATOM    512  CA  CYS A  64       4.297  13.151  28.443  1.00 11.38           C  
ATOM    513  C   CYS A  64       5.598  12.637  29.038  1.00 10.66           C  
ATOM    514  O   CYS A  64       6.454  13.408  29.474  1.00 11.03           O  
ATOM    515  CB  CYS A  64       4.260  12.925  26.923  1.00 11.54           C  
ATOM    516  SG  CYS A  64       5.550  13.756  25.981  1.00  8.44           S  
ATOM    517  N   ASN A  65       5.739  11.317  29.050  1.00  9.97           N  
ATOM    518  CA  ASN A  65       6.917  10.667  29.602  1.00 10.23           C  
ATOM    519  C   ASN A  65       7.757  10.102  28.473  1.00  8.28           C  
ATOM    520  O   ASN A  65       7.253   9.325  27.653  1.00  8.66           O  
ATOM    521  CB  ASN A  65       6.552   9.546  30.569  1.00 10.04           C  
ATOM    522  CG  ASN A  65       7.785   8.818  31.072  1.00 14.35           C  
ATOM    523  OD1 ASN A  65       8.699   9.444  31.611  1.00 11.23           O  
ATOM    524  ND2 ASN A  65       7.840   7.503  30.856  1.00 16.57           N  
ATOM    525  N   ASP A  66       9.033  10.495  28.432  1.00  9.24           N  
ATOM    526  CA  ASP A  66      10.019   9.856  27.563  1.00 12.70           C  
ATOM    527  C   ASP A  66      11.199   9.295  28.353  1.00 11.42           C  
ATOM    528  O   ASP A  66      12.180   8.841  27.755  1.00 10.77           O  
ATOM    529  CB  ASP A  66      10.506  10.818  26.462  1.00 10.62           C  
ATOM    530  CG  ASP A  66      11.159  12.076  27.003  1.00 11.12           C  
ATOM    531  OD1 ASP A  66      11.479  12.139  28.218  1.00 12.64           O  
ATOM    532  OD2 ASP A  66      11.356  13.010  26.192  1.00  9.85           O  
ATOM    533  N   GLY A  67      11.122   9.315  29.678  1.00 12.72           N  
ATOM    534  CA  GLY A  67      12.141   8.740  30.529  1.00 13.03           C  
ATOM    535  C   GLY A  67      13.496   9.406  30.434  1.00 13.16           C  
ATOM    536  O   GLY A  67      14.479   8.869  30.954  1.00 13.42           O  
ATOM    537  N   ARG A  68      13.584  10.563  29.766  1.00 11.86           N  
ATOM    538  CA  ARG A  68      14.862  11.257  29.644  1.00 13.74           C  
ATOM    539  C   ARG A  68      14.740  12.756  29.891  1.00 15.39           C  
ATOM    540  O   ARG A  68      15.574  13.525  29.399  1.00 16.67           O  
ATOM    541  CB  ARG A  68      15.497  11.010  28.272  1.00 12.44           C  
ATOM    542  CG  ARG A  68      14.661  11.463  27.083  1.00 15.47           C  
ATOM    543  CD  ARG A  68      15.529  11.842  25.884  1.00 15.83           C  
ATOM    544  NE  ARG A  68      15.976  13.232  25.959  1.00 16.25           N  
ATOM    545  CZ  ARG A  68      17.237  13.627  25.782  1.00 21.67           C  
ATOM    546  NH1 ARG A  68      18.171  12.729  25.500  1.00 21.71           N  
ATOM    547  NH2 ARG A  68      17.563  14.921  25.867  1.00 15.53           N  
ATOM    548  N   THR A  69      13.719  13.198  30.627  1.00 11.71           N  
ATOM    549  CA  THR A  69      13.521  14.612  30.947  1.00 12.64           C  
ATOM    550  C   THR A  69      13.536  14.728  32.466  1.00 13.88           C  
ATOM    551  O   THR A  69      12.476  14.701  33.114  1.00 12.22           O  
ATOM    552  CB  THR A  69      12.216  15.162  30.359  1.00 13.12           C  
ATOM    553  OG1 THR A  69      12.146  14.861  28.957  1.00 10.96           O  
ATOM    554  CG2 THR A  69      12.142  16.677  30.545  1.00  8.34           C  
ATOM    555  N   PRO A  70      14.716  14.851  33.067  1.00 14.74           N  
ATOM    556  CA  PRO A  70      14.817  14.873  34.532  1.00 17.13           C  
ATOM    557  C   PRO A  70      13.928  15.934  35.161  1.00 16.73           C  
ATOM    558  O   PRO A  70      13.922  17.097  34.747  1.00 17.29           O  
ATOM    559  CB  PRO A  70      16.304  15.162  34.767  1.00 17.88           C  
ATOM    560  CG  PRO A  70      16.982  14.533  33.571  1.00 16.48           C  
ATOM    561  CD  PRO A  70      16.042  14.836  32.422  1.00 15.19           C  
ATOM    562  N   GLY A  71      13.169  15.518  36.175  1.00 15.88           N  
ATOM    563  CA  GLY A  71      12.312  16.418  36.912  1.00 14.89           C  
ATOM    564  C   GLY A  71      11.011  16.750  36.229  1.00 15.95           C  
ATOM    565  O   GLY A  71      10.320  17.684  36.653  1.00 18.83           O  
ATOM    566  N   SER A  72      10.649  16.008  35.198  1.00 15.77           N  
ATOM    567  CA  SER A  72       9.490  16.339  34.392  1.00 15.91           C  
ATOM    568  C   SER A  72       8.243  15.652  34.927  1.00 17.24           C  
ATOM    569  O   SER A  72       8.310  14.726  35.737  1.00 16.22           O  
ATOM    570  CB  SER A  72       9.710  15.913  32.948  1.00 14.82           C  
ATOM    571  OG  SER A  72       9.645  14.498  32.865  1.00 11.27           O  
ATOM    572  N   ARG A  73       7.094  16.099  34.428  1.00 14.72           N  
ATOM    573  CA  ARG A  73       5.804  15.495  34.713  1.00 13.52           C  
ATOM    574  C   ARG A  73       5.268  14.815  33.460  1.00 15.68           C  
ATOM    575  O   ARG A  73       5.818  14.944  32.362  1.00 15.16           O  
ATOM    576  CB  ARG A  73       4.806  16.543  35.220  1.00 15.57           C  
ATOM    577  CG  ARG A  73       5.214  17.248  36.510  1.00 15.57           C  
ATOM    578  CD  ARG A  73       5.214  16.284  37.693  1.00 20.34           C  
ATOM    579  NE  ARG A  73       3.868  15.936  38.136  1.00 18.91           N  
ATOM    580  CZ  ARG A  73       3.151  16.674  38.978  1.00 19.51           C  
ATOM    581  NH1 ARG A  73       3.654  17.797  39.475  1.00 21.35           N  
ATOM    582  NH2 ARG A  73       1.933  16.288  39.327  1.00 21.49           N  
ATOM    583  N   ASN A  74       4.181  14.078  33.645  1.00 11.90           N  
ATOM    584  CA  ASN A  74       3.498  13.355  32.570  1.00 14.61           C  
ATOM    585  C   ASN A  74       1.992  13.595  32.746  1.00 12.05           C  
ATOM    586  O   ASN A  74       1.218  12.679  33.033  1.00 13.74           O  
ATOM    587  CB  ASN A  74       3.870  11.862  32.608  1.00 11.48           C  
ATOM    588  CG  ASN A  74       3.079  11.025  31.627  1.00 11.45           C  
ATOM    589  OD1 ASN A  74       2.436  11.548  30.721  1.00 12.15           O  
ATOM    590  ND2 ASN A  74       3.119   9.704  31.809  1.00 13.78           N  
ATOM    591  N   LEU A  75       1.580  14.861  32.606  1.00 13.13           N  
ATOM    592  CA  LEU A  75       0.214  15.224  32.982  1.00 13.10           C  
ATOM    593  C   LEU A  75      -0.830  14.694  32.004  1.00 15.00           C  
ATOM    594  O   LEU A  75      -2.020  14.652  32.347  1.00 12.85           O  
ATOM    595  CB  LEU A  75       0.082  16.741  33.122  1.00 12.75           C  
ATOM    596  CG  LEU A  75       0.966  17.344  34.213  1.00 11.39           C  
ATOM    597  CD1 LEU A  75       0.954  18.872  34.134  1.00 12.64           C  
ATOM    598  CD2 LEU A  75       0.527  16.847  35.586  1.00 16.76           C  
ATOM    599  N   CYS A  76      -0.420  14.255  30.832  1.00 11.22           N  
ATOM    600  CA  CYS A  76      -1.309  13.629  29.904  1.00 14.51           C  
ATOM    601  C   CYS A  76      -1.373  12.111  30.088  1.00 13.69           C  
ATOM    602  O   CYS A  76      -2.138  11.482  29.436  1.00 14.29           O  
ATOM    603  CB  CYS A  76      -1.096  14.057  28.443  1.00 10.34           C  
ATOM    604  SG  CYS A  76      -1.280  15.810  28.191  1.00 11.57           S  
ATOM    605  N   ASN A  77      -0.516  11.590  30.969  1.00 15.50           N  
ATOM    606  CA  ASN A  77      -0.486  10.159  31.300  1.00 17.07           C  
ATOM    607  C   ASN A  77      -0.300   9.289  30.055  1.00 13.57           C  
ATOM    608  O   ASN A  77      -1.032   8.327  29.820  1.00 12.60           O  
ATOM    609  CB  ASN A  77      -1.744   9.756  32.079  1.00 15.70           C  
ATOM    610  CG  ASN A  77      -1.900  10.553  33.373  1.00 23.72           C  
ATOM    611  OD1 ASN A  77      -0.914  10.850  34.057  1.00 25.18           O  
ATOM    612  ND2 ASN A  77      -3.135  10.907  33.708  1.00 25.87           N  
ATOM    613  N   ILE A  78       0.717   9.626  29.266  1.00 13.26           N  
ATOM    614  CA  ILE A  78       1.045   8.875  28.053  1.00 11.10           C  
ATOM    615  C   ILE A  78       2.541   8.872  27.863  1.00 11.66           C  
ATOM    616  O   ILE A  78       3.261   9.782  28.295  1.00 10.91           O  
ATOM    617  CB  ILE A  78       0.387   9.492  26.801  1.00 13.55           C  
ATOM    618  CG1 ILE A  78       0.559  11.021  26.838  1.00 14.29           C  
ATOM    619  CG2 ILE A  78      -1.072   9.051  26.658  1.00 15.03           C  
ATOM    620  CD1 ILE A  78       0.268  11.704  25.521  1.00 15.01           C  
ATOM    621  N   PRO A  79       3.051   7.842  27.182  1.00 12.35           N  
ATOM    622  CA  PRO A  79       4.416   7.919  26.665  1.00 11.79           C  
ATOM    623  C   PRO A  79       4.461   8.898  25.501  1.00 12.28           C  
ATOM    624  O   PRO A  79       3.561   8.916  24.657  1.00 11.73           O  
ATOM    625  CB  PRO A  79       4.703   6.487  26.208  1.00 11.14           C  
ATOM    626  CG  PRO A  79       3.367   5.931  25.872  1.00 13.72           C  
ATOM    627  CD  PRO A  79       2.373   6.580  26.806  1.00 12.28           C  
ATOM    628  N   CYS A  80       5.519   9.716  25.453  1.00 10.57           N  
ATOM    629  CA  CYS A  80       5.622  10.704  24.380  1.00  9.42           C  
ATOM    630  C   CYS A  80       5.508  10.058  23.005  1.00  9.93           C  
ATOM    631  O   CYS A  80       5.070  10.707  22.048  1.00 11.08           O  
ATOM    632  CB  CYS A  80       6.933  11.482  24.493  1.00  7.81           C  
ATOM    633  SG  CYS A  80       7.096  12.431  26.024  1.00  6.30           S  
ATOM    634  N   SER A  81       5.860   8.774  22.895  1.00  9.80           N  
ATOM    635  CA  SER A  81       5.788   8.076  21.614  1.00 10.72           C  
ATOM    636  C   SER A  81       4.359   7.983  21.089  1.00 10.52           C  
ATOM    637  O   SER A  81       4.152   7.919  19.872  1.00  9.78           O  
ATOM    638  CB  SER A  81       6.399   6.677  21.749  1.00 12.48           C  
ATOM    639  OG  SER A  81       5.604   5.829  22.562  1.00 11.18           O  
ATOM    640  N   ALA A  82       3.365   7.965  21.985  1.00 10.37           N  
ATOM    641  CA  ALA A  82       1.975   7.969  21.542  1.00 11.83           C  
ATOM    642  C   ALA A  82       1.662   9.207  20.720  1.00 10.99           C  
ATOM    643  O   ALA A  82       0.782   9.175  19.852  1.00 11.99           O  
ATOM    644  CB  ALA A  82       1.028   7.887  22.745  1.00 10.71           C  
ATOM    645  N   LEU A  83       2.377  10.302  20.970  1.00 11.29           N  
ATOM    646  CA  LEU A  83       2.154  11.537  20.234  1.00 11.90           C  
ATOM    647  C   LEU A  83       2.724  11.502  18.822  1.00 11.48           C  
ATOM    648  O   LEU A  83       2.553  12.478  18.086  1.00 14.29           O  
ATOM    649  CB  LEU A  83       2.747  12.714  21.010  1.00 10.97           C  
ATOM    650  CG  LEU A  83       2.212  12.886  22.434  1.00 11.87           C  
ATOM    651  CD1 LEU A  83       3.062  13.876  23.246  1.00  9.13           C  
ATOM    652  CD2 LEU A  83       0.758  13.318  22.390  1.00 11.07           C  
ATOM    653  N   LEU A  84       3.344  10.389  18.437  1.00  8.80           N  
ATOM    654  CA  LEU A  84       3.923  10.250  17.102  1.00 11.32           C  
ATOM    655  C   LEU A  84       3.138   9.278  16.216  1.00 10.51           C  
ATOM    656  O   LEU A  84       3.583   8.923  15.125  1.00 13.14           O  
ATOM    657  CB  LEU A  84       5.385   9.808  17.196  1.00 11.69           C  
ATOM    658  CG  LEU A  84       6.317  10.706  18.012  1.00 12.52           C  
ATOM    659  CD1 LEU A  84       7.746  10.189  17.959  1.00 10.07           C  
ATOM    660  CD2 LEU A  84       6.244  12.145  17.522  1.00  7.77           C  
ATOM    661  N   SER A  85       1.972   8.853  16.694  1.00 12.01           N  
ATOM    662  CA  SER A  85       1.115   7.928  15.960  1.00 12.42           C  
ATOM    663  C   SER A  85       0.399   8.605  14.786  1.00 13.84           C  
ATOM    664  O   SER A  85       0.097   9.802  14.808  1.00 12.21           O  
ATOM    665  CB  SER A  85       0.089   7.327  16.923  1.00 10.98           C  
ATOM    666  OG  SER A  85      -0.928   6.624  16.232  1.00 15.91           O  
ATOM    667  N   SER A  86       0.112   7.818  13.744  1.00 13.73           N  
ATOM    668  CA  SER A  86      -0.727   8.334  12.666  1.00 14.28           C  
ATOM    669  C   SER A  86      -2.132   8.667  13.164  1.00 14.90           C  
ATOM    670  O   SER A  86      -2.787   9.557  12.611  1.00 16.89           O  
ATOM    671  CB ASER A  86      -0.788   7.338  11.509  0.78 12.83           C  
ATOM    672  OG ASER A  86      -1.237   6.078  11.949  0.78 13.26           O  
ATOM    673  CB BSER A  86      -0.800   7.323  11.522  0.22 13.22           C  
ATOM    674  OG BSER A  86       0.444   7.219  10.850  0.22 14.07           O  
ATOM    675  N   ASP A  87      -2.613   7.959  14.187  1.00 11.56           N  
ATOM    676  CA  ASP A  87      -3.867   8.292  14.855  1.00 13.36           C  
ATOM    677  C   ASP A  87      -3.616   9.455  15.811  1.00 14.34           C  
ATOM    678  O   ASP A  87      -2.792   9.341  16.725  1.00 13.31           O  
ATOM    679  CB  ASP A  87      -4.395   7.065  15.600  1.00 15.65           C  
ATOM    680  CG  ASP A  87      -5.754   7.297  16.271  1.00 20.51           C  
ATOM    681  OD1 ASP A  87      -6.045   8.429  16.710  1.00 16.09           O  
ATOM    682  OD2 ASP A  87      -6.538   6.322  16.375  1.00 26.33           O  
ATOM    683  N   ILE A  88      -4.338  10.561  15.630  1.00 11.83           N  
ATOM    684  CA  ILE A  88      -4.002  11.769  16.378  1.00 12.27           C  
ATOM    685  C   ILE A  88      -4.733  11.835  17.709  1.00 12.70           C  
ATOM    686  O   ILE A  88      -4.712  12.878  18.371  1.00 12.67           O  
ATOM    687  CB  ILE A  88      -4.292  13.053  15.573  1.00 13.59           C  
ATOM    688  CG1 ILE A  88      -5.792  13.196  15.277  1.00 12.38           C  
ATOM    689  CG2 ILE A  88      -3.391  13.163  14.326  1.00 13.24           C  
ATOM    690  CD1 ILE A  88      -6.167  14.610  14.822  1.00 12.59           C  
ATOM    691  N   THR A  89      -5.379  10.738  18.120  1.00 12.52           N  
ATOM    692  CA  THR A  89      -6.224  10.808  19.311  1.00 13.10           C  
ATOM    693  C   THR A  89      -5.435  11.263  20.532  1.00 14.56           C  
ATOM    694  O   THR A  89      -5.891  12.137  21.281  1.00 12.95           O  
ATOM    695  CB  THR A  89      -6.884   9.463  19.579  1.00 16.39           C  
ATOM    696  OG1 THR A  89      -7.652   9.084  18.434  1.00 16.88           O  
ATOM    697  CG2 THR A  89      -7.815   9.565  20.788  1.00 16.99           C  
ATOM    698  N   ALA A  90      -4.232  10.709  20.729  1.00 12.82           N  
ATOM    699  CA  ALA A  90      -3.454  11.038  21.917  1.00 11.47           C  
ATOM    700  C   ALA A  90      -3.026  12.501  21.908  1.00 13.19           C  
ATOM    701  O   ALA A  90      -3.045  13.164  22.952  1.00 12.48           O  
ATOM    702  CB  ALA A  90      -2.238  10.114  22.022  1.00 10.61           C  
ATOM    703  N   SER A  91      -2.643  13.021  20.738  1.00 11.16           N  
ATOM    704  CA  SER A  91      -2.236  14.420  20.645  1.00 11.17           C  
ATOM    705  C   SER A  91      -3.402  15.355  20.928  1.00 10.59           C  
ATOM    706  O   SER A  91      -3.244  16.364  21.623  1.00  8.63           O  
ATOM    707  CB  SER A  91      -1.654  14.705  19.264  1.00  8.68           C  
ATOM    708  OG  SER A  91      -0.319  14.247  19.180  1.00 12.50           O  
ATOM    709  N   VAL A  92      -4.579  15.039  20.394  1.00 11.38           N  
ATOM    710  CA  VAL A  92      -5.742  15.896  20.609  1.00 12.40           C  
ATOM    711  C   VAL A  92      -6.137  15.914  22.084  1.00 11.10           C  
ATOM    712  O   VAL A  92      -6.378  16.981  22.665  1.00  9.52           O  
ATOM    713  CB  VAL A  92      -6.906  15.436  19.716  1.00 10.67           C  
ATOM    714  CG1 VAL A  92      -8.172  16.203  20.054  1.00 11.03           C  
ATOM    715  CG2 VAL A  92      -6.530  15.610  18.254  1.00 12.65           C  
ATOM    716  N   ASN A  93      -6.217  14.733  22.710  1.00 11.25           N  
ATOM    717  CA  ASN A  93      -6.611  14.665  24.116  1.00 13.81           C  
ATOM    718  C   ASN A  93      -5.647  15.454  24.994  1.00 12.14           C  
ATOM    719  O   ASN A  93      -6.064  16.234  25.856  1.00 12.25           O  
ATOM    720  CB  ASN A  93      -6.688  13.207  24.574  1.00 12.81           C  
ATOM    721  CG  ASN A  93      -7.838  12.460  23.919  1.00 19.03           C  
ATOM    722  OD1 ASN A  93      -8.776  13.074  23.402  1.00 14.06           O  
ATOM    723  ND2 ASN A  93      -7.764  11.136  23.923  1.00 19.93           N  
ATOM    724  N   CYS A  94      -4.347  15.272  24.770  1.00 10.13           N  
ATOM    725  CA  CYS A  94      -3.350  16.016  25.529  1.00 10.97           C  
ATOM    726  C   CYS A  94      -3.456  17.519  25.275  1.00 10.63           C  
ATOM    727  O   CYS A  94      -3.386  18.321  26.215  1.00 10.55           O  
ATOM    728  CB  CYS A  94      -1.957  15.497  25.172  1.00  9.54           C  
ATOM    729  SG  CYS A  94      -0.657  16.068  26.237  1.00 13.47           S  
ATOM    730  N   ALA A  95      -3.632  17.924  24.010  1.00  8.45           N  
ATOM    731  CA  ALA A  95      -3.712  19.347  23.701  1.00  8.64           C  
ATOM    732  C   ALA A  95      -4.918  19.995  24.366  1.00  9.37           C  
ATOM    733  O   ALA A  95      -4.869  21.178  24.732  1.00  9.46           O  
ATOM    734  CB  ALA A  95      -3.766  19.552  22.190  1.00  8.24           C  
ATOM    735  N   LYS A  96      -6.004  19.236  24.528  1.00  9.55           N  
ATOM    736  CA  LYS A  96      -7.157  19.723  25.280  1.00 12.79           C  
ATOM    737  C   LYS A  96      -6.769  20.074  26.712  1.00 12.65           C  
ATOM    738  O   LYS A  96      -7.224  21.086  27.257  1.00 10.98           O  
ATOM    739  CB  LYS A  96      -8.275  18.674  25.256  1.00 11.37           C  
ATOM    740  CG  LYS A  96      -8.998  18.561  23.903  1.00 11.27           C  
ATOM    741  CD  LYS A  96      -9.979  17.370  23.872  1.00 11.52           C  
ATOM    742  CE  LYS A  96     -10.970  17.480  22.704  1.00 13.64           C  
ATOM    743  NZ  LYS A  96     -11.909  16.316  22.647  1.00 15.47           N  
ATOM    744  N   LYS A  97      -5.928  19.247  27.343  1.00 13.03           N  
ATOM    745  CA  LYS A  97      -5.441  19.575  28.680  1.00 12.98           C  
ATOM    746  C   LYS A  97      -4.514  20.783  28.643  1.00 12.27           C  
ATOM    747  O   LYS A  97      -4.599  21.667  29.503  1.00 11.25           O  
ATOM    748  CB  LYS A  97      -4.716  18.380  29.300  1.00 14.54           C  
ATOM    749  CG  LYS A  97      -5.604  17.208  29.660  1.00 22.06           C  
ATOM    750  CD  LYS A  97      -4.838  15.892  29.548  1.00 23.03           C  
ATOM    751  CE  LYS A  97      -5.513  14.781  30.342  1.00 30.75           C  
ATOM    752  NZ  LYS A  97      -5.908  15.246  31.702  1.00 30.95           N  
ATOM    753  N   ILE A  98      -3.618  20.840  27.652  1.00 12.05           N  
ATOM    754  CA  ILE A  98      -2.691  21.969  27.567  1.00 11.29           C  
ATOM    755  C   ILE A  98      -3.460  23.279  27.406  1.00  9.57           C  
ATOM    756  O   ILE A  98      -3.192  24.263  28.102  1.00 10.20           O  
ATOM    757  CB  ILE A  98      -1.683  21.763  26.421  1.00 10.47           C  
ATOM    758  CG1 ILE A  98      -0.845  20.509  26.661  1.00  9.90           C  
ATOM    759  CG2 ILE A  98      -0.768  23.006  26.259  1.00  8.29           C  
ATOM    760  CD1 ILE A  98       0.025  20.122  25.483  1.00 10.73           C  
ATOM    761  N   VAL A  99      -4.425  23.310  26.483  1.00 10.57           N  
ATOM    762  CA  VAL A  99      -5.131  24.553  26.179  1.00 10.22           C  
ATOM    763  C   VAL A  99      -6.020  25.002  27.335  1.00 12.21           C  
ATOM    764  O   VAL A  99      -6.398  26.182  27.405  1.00 11.77           O  
ATOM    765  CB  VAL A  99      -5.929  24.397  24.866  1.00 10.07           C  
ATOM    766  CG1 VAL A  99      -7.198  23.596  25.097  1.00  8.35           C  
ATOM    767  CG2 VAL A  99      -6.247  25.763  24.252  1.00  9.74           C  
ATOM    768  N   SER A 100      -6.348  24.107  28.267  1.00 14.83           N  
ATOM    769  CA  SER A 100      -7.122  24.477  29.446  1.00 14.17           C  
ATOM    770  C   SER A 100      -6.256  24.850  30.639  1.00 15.18           C  
ATOM    771  O   SER A 100      -6.795  25.106  31.717  1.00 16.95           O  
ATOM    772  CB  SER A 100      -8.053  23.336  29.839  1.00 14.61           C  
ATOM    773  OG  SER A 100      -8.693  22.827  28.691  1.00 14.55           O  
ATOM    774  N   ASP A 101      -4.935  24.889  30.475  1.00 15.64           N  
ATOM    775  CA  ASP A 101      -4.022  25.139  31.586  1.00 16.12           C  
ATOM    776  C   ASP A 101      -4.048  26.581  32.074  1.00 16.39           C  
ATOM    777  O   ASP A 101      -3.494  26.858  33.144  1.00 16.92           O  
ATOM    778  CB  ASP A 101      -2.590  24.768  31.188  1.00 13.81           C  
ATOM    779  CG  ASP A 101      -1.650  24.729  32.370  1.00 19.93           C  
ATOM    780  OD1 ASP A 101      -1.855  23.877  33.257  1.00 24.35           O  
ATOM    781  OD2 ASP A 101      -0.718  25.562  32.421  1.00 26.73           O  
ATOM    782  N   GLY A 102      -4.668  27.498  31.341  1.00 13.86           N  
ATOM    783  CA  GLY A 102      -4.738  28.866  31.818  1.00 14.83           C  
ATOM    784  C   GLY A 102      -4.395  29.905  30.769  1.00 18.26           C  
ATOM    785  O   GLY A 102      -5.027  30.964  30.716  1.00 16.95           O  
ATOM    786  N   ASN A 103      -3.414  29.616  29.914  1.00 16.16           N  
ATOM    787  CA  ASN A 103      -2.961  30.574  28.915  1.00 17.23           C  
ATOM    788  C   ASN A 103      -3.510  30.296  27.518  1.00 11.84           C  
ATOM    789  O   ASN A 103      -3.043  30.905  26.545  1.00 10.33           O  
ATOM    790  CB  ASN A 103      -1.437  30.614  28.912  1.00 13.26           C  
ATOM    791  CG  ASN A 103      -0.886  31.046  30.255  1.00 17.43           C  
ATOM    792  OD1 ASN A 103      -1.176  32.139  30.730  1.00 16.99           O  
ATOM    793  ND2 ASN A 103      -0.120  30.175  30.890  1.00 21.07           N  
ATOM    794  N   GLY A 104      -4.525  29.444  27.407  1.00 11.66           N  
ATOM    795  CA  GLY A 104      -5.085  29.125  26.106  1.00 10.01           C  
ATOM    796  C   GLY A 104      -4.024  28.606  25.160  1.00 10.23           C  
ATOM    797  O   GLY A 104      -3.125  27.856  25.539  1.00 10.04           O  
ATOM    798  N   MET A 105      -4.107  29.030  23.913  1.00  8.92           N  
ATOM    799  CA  MET A 105      -3.177  28.516  22.924  1.00  9.10           C  
ATOM    800  C   MET A 105      -1.827  29.231  22.940  1.00  9.22           C  
ATOM    801  O   MET A 105      -0.953  28.854  22.162  1.00 10.32           O  
ATOM    802  CB  MET A 105      -3.815  28.587  21.534  1.00  9.02           C  
ATOM    803  CG  MET A 105      -4.857  27.495  21.295  1.00  8.63           C  
ATOM    804  SD  MET A 105      -5.321  27.219  19.566  1.00  7.49           S  
ATOM    805  CE  MET A 105      -3.809  26.483  18.936  1.00  8.64           C  
ATOM    806  N   ASN A 106      -1.631  30.241  23.799  1.00 10.61           N  
ATOM    807  CA  ASN A 106      -0.311  30.845  23.971  1.00  9.76           C  
ATOM    808  C   ASN A 106       0.717  29.838  24.476  1.00 12.66           C  
ATOM    809  O   ASN A 106       1.921  30.119  24.432  1.00 11.02           O  
ATOM    810  CB  ASN A 106      -0.358  32.026  24.957  1.00  9.78           C  
ATOM    811  CG  ASN A 106      -1.234  33.179  24.478  1.00 12.03           C  
ATOM    812  OD1 ASN A 106      -0.988  33.783  23.433  1.00 12.96           O  
ATOM    813  ND2 ASN A 106      -2.261  33.495  25.259  1.00 11.91           N  
ATOM    814  N   ALA A 107       0.267  28.691  24.995  1.00 12.05           N  
ATOM    815  CA  ALA A 107       1.190  27.617  25.344  1.00 10.35           C  
ATOM    816  C   ALA A 107       2.052  27.211  24.155  1.00 11.45           C  
ATOM    817  O   ALA A 107       3.191  26.779  24.336  1.00 13.96           O  
ATOM    818  CB  ALA A 107       0.407  26.410  25.859  1.00  9.23           C  
ATOM    819  N   TRP A 108       1.527  27.333  22.937  1.00 12.24           N  
ATOM    820  CA  TRP A 108       2.280  27.048  21.715  1.00 13.38           C  
ATOM    821  C   TRP A 108       2.894  28.354  21.232  1.00 12.45           C  
ATOM    822  O   TRP A 108       2.217  29.178  20.608  1.00 12.54           O  
ATOM    823  CB  TRP A 108       1.376  26.432  20.650  1.00 12.30           C  
ATOM    824  CG  TRP A 108       0.964  25.024  20.940  1.00 12.25           C  
ATOM    825  CD1 TRP A 108       1.623  23.887  20.581  1.00 11.69           C  
ATOM    826  CD2 TRP A 108      -0.208  24.603  21.659  1.00 11.56           C  
ATOM    827  NE1 TRP A 108       0.932  22.782  21.027  1.00 11.86           N  
ATOM    828  CE2 TRP A 108      -0.193  23.197  21.693  1.00  9.10           C  
ATOM    829  CE3 TRP A 108      -1.264  25.284  22.279  1.00  9.54           C  
ATOM    830  CZ2 TRP A 108      -1.192  22.456  22.316  1.00  7.65           C  
ATOM    831  CZ3 TRP A 108      -2.256  24.546  22.897  1.00  9.86           C  
ATOM    832  CH2 TRP A 108      -2.214  23.143  22.906  1.00  8.23           C  
ATOM    833  N   VAL A 109       4.190  28.535  21.506  1.00 13.35           N  
ATOM    834  CA  VAL A 109       4.867  29.784  21.163  1.00 13.63           C  
ATOM    835  C   VAL A 109       4.728  30.073  19.673  1.00 12.82           C  
ATOM    836  O   VAL A 109       4.579  31.229  19.263  1.00 16.47           O  
ATOM    837  CB AVAL A 109       6.341  29.736  21.610  0.55 15.62           C  
ATOM    838  CG1AVAL A 109       7.053  31.023  21.233  0.55 14.92           C  
ATOM    839  CG2AVAL A 109       6.430  29.501  23.121  0.55 14.67           C  
ATOM    840  CB BVAL A 109       6.345  29.724  21.603  0.45 15.30           C  
ATOM    841  CG1BVAL A 109       7.280  30.150  20.476  0.45 15.40           C  
ATOM    842  CG2BVAL A 109       6.568  30.577  22.848  0.45 15.56           C  
ATOM    843  N   ALA A 110       4.726  29.035  18.841  1.00 15.02           N  
ATOM    844  CA  ALA A 110       4.545  29.270  17.412  1.00 16.16           C  
ATOM    845  C   ALA A 110       3.136  29.763  17.096  1.00 10.84           C  
ATOM    846  O   ALA A 110       2.958  30.566  16.173  1.00  8.16           O  
ATOM    847  CB  ALA A 110       4.864  28.003  16.620  1.00 10.66           C  
ATOM    848  N   TRP A 111       2.128  29.323  17.856  1.00 10.56           N  
ATOM    849  CA  TRP A 111       0.770  29.821  17.623  1.00 12.12           C  
ATOM    850  C   TRP A 111       0.669  31.308  17.931  1.00  9.59           C  
ATOM    851  O   TRP A 111       0.076  32.073  17.158  1.00  9.45           O  
ATOM    852  CB  TRP A 111      -0.263  29.041  18.448  1.00 10.28           C  
ATOM    853  CG  TRP A 111      -1.636  29.654  18.328  1.00  9.51           C  
ATOM    854  CD1 TRP A 111      -2.569  29.408  17.351  1.00  9.84           C  
ATOM    855  CD2 TRP A 111      -2.208  30.653  19.183  1.00  8.99           C  
ATOM    856  NE1 TRP A 111      -3.689  30.185  17.559  1.00  7.97           N  
ATOM    857  CE2 TRP A 111      -3.491  30.953  18.678  1.00  9.68           C  
ATOM    858  CE3 TRP A 111      -1.764  31.316  20.330  1.00  8.21           C  
ATOM    859  CZ2 TRP A 111      -4.324  31.884  19.287  1.00 10.32           C  
ATOM    860  CZ3 TRP A 111      -2.599  32.228  20.933  1.00  8.39           C  
ATOM    861  CH2 TRP A 111      -3.857  32.511  20.411  1.00  9.47           C  
ATOM    862  N   ARG A 112       1.234  31.738  19.062  1.00  9.58           N  
ATOM    863  CA  ARG A 112       1.238  33.164  19.390  1.00 12.69           C  
ATOM    864  C   ARG A 112       2.035  33.968  18.370  1.00 10.76           C  
ATOM    865  O   ARG A 112       1.619  35.055  17.955  1.00 11.91           O  
ATOM    866  CB  ARG A 112       1.807  33.403  20.792  1.00 12.57           C  
ATOM    867  CG  ARG A 112       1.745  34.883  21.212  1.00 15.49           C  
ATOM    868  CD  ARG A 112       2.198  35.099  22.655  1.00 19.77           C  
ATOM    869  NE  ARG A 112       3.505  34.491  22.893  1.00 24.60           N  
ATOM    870  CZ  ARG A 112       4.670  35.021  22.514  1.00 25.65           C  
ATOM    871  NH1 ARG A 112       4.713  36.193  21.878  1.00 17.59           N  
ATOM    872  NH2 ARG A 112       5.800  34.368  22.771  1.00 23.94           N  
ATOM    873  N   ASN A 113       3.184  33.455  17.955  1.00 10.00           N  
ATOM    874  CA  ASN A 113       4.043  34.254  17.094  1.00 10.09           C  
ATOM    875  C   ASN A 113       3.584  34.249  15.642  1.00 10.35           C  
ATOM    876  O   ASN A 113       3.855  35.214  14.919  1.00 11.63           O  
ATOM    877  CB  ASN A 113       5.484  33.760  17.205  1.00 10.27           C  
ATOM    878  CG  ASN A 113       6.138  34.179  18.515  1.00 15.09           C  
ATOM    879  OD1 ASN A 113       5.684  35.129  19.177  1.00 13.37           O  
ATOM    880  ND2 ASN A 113       7.214  33.487  18.892  1.00 11.54           N  
ATOM    881  N   ARG A 114       2.887  33.199  15.194  1.00  7.56           N  
ATOM    882  CA  ARG A 114       2.591  33.047  13.771  1.00  9.38           C  
ATOM    883  C   ARG A 114       1.122  32.878  13.433  1.00  9.51           C  
ATOM    884  O   ARG A 114       0.771  33.042  12.262  1.00  9.34           O  
ATOM    885  CB  ARG A 114       3.369  31.855  13.190  1.00  8.13           C  
ATOM    886  CG  ARG A 114       4.858  31.917  13.530  1.00 13.32           C  
ATOM    887  CD  ARG A 114       5.618  30.718  13.031  1.00 10.75           C  
ATOM    888  NE  ARG A 114       5.869  30.782  11.600  1.00  9.81           N  
ATOM    889  CZ  ARG A 114       6.652  29.935  10.933  1.00 12.11           C  
ATOM    890  NH1 ARG A 114       7.287  28.948  11.559  1.00  9.40           N  
ATOM    891  NH2 ARG A 114       6.798  30.080   9.626  1.00 12.81           N  
ATOM    892  N   CYS A 115       0.256  32.557  14.395  1.00  7.88           N  
ATOM    893  CA  CYS A 115      -1.160  32.321  14.129  1.00 10.41           C  
ATOM    894  C   CYS A 115      -2.060  33.329  14.808  1.00  9.54           C  
ATOM    895  O   CYS A 115      -3.015  33.811  14.189  1.00 10.62           O  
ATOM    896  CB  CYS A 115      -1.571  30.915  14.591  1.00 10.20           C  
ATOM    897  SG  CYS A 115      -0.714  29.608  13.748  1.00  5.98           S  
ATOM    898  N   LYS A 116      -1.784  33.628  16.074  1.00 10.59           N  
ATOM    899  CA  LYS A 116      -2.614  34.520  16.866  1.00 11.69           C  
ATOM    900  C   LYS A 116      -2.847  35.828  16.126  1.00 12.86           C  
ATOM    901  O   LYS A 116      -1.906  36.441  15.618  1.00 11.58           O  
ATOM    902  CB  LYS A 116      -1.929  34.779  18.208  1.00 11.39           C  
ATOM    903  CG  LYS A 116      -2.601  35.805  19.106  1.00 13.08           C  
ATOM    904  CD  LYS A 116      -1.860  35.840  20.436  1.00 12.74           C  
ATOM    905  CE  LYS A 116      -2.684  36.470  21.548  1.00 14.66           C  
ATOM    906  NZ  LYS A 116      -1.933  36.436  22.838  1.00 13.40           N  
ATOM    907  N   GLY A 117      -4.116  36.236  16.046  1.00 14.81           N  
ATOM    908  CA  GLY A 117      -4.489  37.491  15.419  1.00 13.60           C  
ATOM    909  C   GLY A 117      -4.542  37.484  13.908  1.00 15.34           C  
ATOM    910  O   GLY A 117      -5.024  38.459  13.322  1.00 19.78           O  
ATOM    911  N   THR A 118      -4.059  36.435  13.250  1.00 13.96           N  
ATOM    912  CA  THR A 118      -4.094  36.374  11.797  1.00 12.83           C  
ATOM    913  C   THR A 118      -5.433  35.809  11.328  1.00 15.61           C  
ATOM    914  O   THR A 118      -6.271  35.381  12.126  1.00 12.77           O  
ATOM    915  CB  THR A 118      -2.928  35.538  11.252  1.00 11.62           C  
ATOM    916  OG1 THR A 118      -3.083  34.167  11.641  1.00 13.27           O  
ATOM    917  CG2 THR A 118      -1.593  36.051  11.772  1.00  9.30           C  
ATOM    918  N   ASP A 119      -5.636  35.824  10.007  1.00 12.69           N  
ATOM    919  CA  ASP A 119      -6.844  35.263   9.404  1.00 15.43           C  
ATOM    920  C   ASP A 119      -6.748  33.734   9.416  1.00 14.58           C  
ATOM    921  O   ASP A 119      -6.517  33.086   8.394  1.00 16.76           O  
ATOM    922  CB  ASP A 119      -7.037  35.808   7.993  1.00 14.04           C  
ATOM    923  CG  ASP A 119      -8.297  35.267   7.333  1.00 21.42           C  
ATOM    924  OD1 ASP A 119      -9.220  34.868   8.081  1.00 18.76           O  
ATOM    925  OD2 ASP A 119      -8.362  35.231   6.079  1.00 19.58           O  
ATOM    926  N   VAL A 120      -6.965  33.147  10.601  1.00 15.52           N  
ATOM    927  CA  VAL A 120      -6.748  31.712  10.774  1.00 13.92           C  
ATOM    928  C   VAL A 120      -7.673  30.880   9.903  1.00 16.14           C  
ATOM    929  O   VAL A 120      -7.333  29.750   9.538  1.00 15.98           O  
ATOM    930  CB  VAL A 120      -6.907  31.300  12.247  1.00 12.99           C  
ATOM    931  CG1 VAL A 120      -5.640  31.640  13.037  1.00 12.38           C  
ATOM    932  CG2 VAL A 120      -8.138  31.941  12.843  1.00 11.89           C  
ATOM    933  N   GLN A 121      -8.873  31.397   9.578  1.00 17.80           N  
ATOM    934  CA  GLN A 121      -9.842  30.635   8.804  1.00 18.84           C  
ATOM    935  C   GLN A 121      -9.475  30.312   7.312  1.00 15.73           C  
ATOM    936  O   GLN A 121      -9.968  29.442   6.729  1.00 15.43           O  
ATOM    937  CB  GLN A 121     -11.323  31.180   8.797  1.00 22.08           C  
ATOM    938  CG  GLN A 121     -12.304  30.323   9.733  1.00 27.45           C  
ATOM    939  CD  GLN A 121     -11.719  29.996  11.205  1.00 28.98           C  
ATOM    940  OE1 GLN A 121     -11.256  28.950  11.488  1.00 14.03           O  
ATOM    941  NE2 GLN A 121     -11.959  30.970  12.104  1.00 24.70           N  
ATOM    942  N   ALA A 122      -8.410  30.955   6.900  1.00 13.01           N  
ATOM    943  CA  ALA A 122      -7.842  30.541   5.622  1.00 14.60           C  
ATOM    944  C   ALA A 122      -7.246  29.135   5.703  1.00 14.78           C  
ATOM    945  O   ALA A 122      -7.057  28.480   4.672  1.00 13.82           O  
ATOM    946  CB  ALA A 122      -6.785  31.544   5.163  1.00 15.10           C  
ATOM    947  N   TRP A 123      -6.973  28.644   6.908  1.00 12.06           N  
ATOM    948  CA  TRP A 123      -6.414  27.309   7.040  1.00 14.26           C  
ATOM    949  C   TRP A 123      -7.449  26.212   6.805  1.00 13.99           C  
ATOM    950  O   TRP A 123      -7.060  25.077   6.510  1.00 11.89           O  
ATOM    951  CB  TRP A 123      -5.742  27.174   8.410  1.00 11.85           C  
ATOM    952  CG  TRP A 123      -4.443  27.914   8.414  1.00 11.19           C  
ATOM    953  CD1 TRP A 123      -4.176  29.113   9.014  1.00 10.53           C  
ATOM    954  CD2 TRP A 123      -3.242  27.526   7.737  1.00 11.71           C  
ATOM    955  NE1 TRP A 123      -2.879  29.486   8.762  1.00  9.96           N  
ATOM    956  CE2 TRP A 123      -2.285  28.533   7.976  1.00 12.45           C  
ATOM    957  CE3 TRP A 123      -2.883  26.421   6.952  1.00 12.99           C  
ATOM    958  CZ2 TRP A 123      -0.984  28.464   7.466  1.00 13.54           C  
ATOM    959  CZ3 TRP A 123      -1.595  26.356   6.439  1.00 13.22           C  
ATOM    960  CH2 TRP A 123      -0.661  27.371   6.698  1.00 13.25           C  
ATOM    961  N   ILE A 124      -8.747  26.512   6.906  1.00 15.51           N  
ATOM    962  CA  ILE A 124      -9.790  25.548   6.550  1.00 17.67           C  
ATOM    963  C   ILE A 124     -10.570  25.967   5.320  1.00 15.58           C  
ATOM    964  O   ILE A 124     -11.470  25.228   4.901  1.00 21.13           O  
ATOM    965  CB  ILE A 124     -10.760  25.272   7.718  1.00 14.49           C  
ATOM    966  CG1 ILE A 124     -11.587  26.515   8.044  1.00 15.93           C  
ATOM    967  CG2 ILE A 124     -10.015  24.766   8.941  1.00 13.57           C  
ATOM    968  CD1 ILE A 124     -12.662  26.245   9.094  1.00 16.67           C  
ATOM    969  N   ARG A 125     -10.277  27.135   4.745  1.00 15.66           N  
ATOM    970  CA  ARG A 125     -10.860  27.571   3.476  1.00 21.12           C  
ATOM    971  C   ARG A 125     -10.879  26.432   2.467  1.00 18.46           C  
ATOM    972  O   ARG A 125      -9.842  25.810   2.196  1.00 20.28           O  
ATOM    973  CB  ARG A 125     -10.051  28.743   2.913  1.00 22.09           C  
ATOM    974  CG  ARG A 125     -10.802  30.054   2.770  1.00 30.64           C  
ATOM    975  CD  ARG A 125     -10.068  30.991   1.808  1.00 35.18           C  
ATOM    976  NE  ARG A 125     -10.133  30.522   0.422  1.00 46.18           N  
ATOM    977  CZ  ARG A 125     -11.056  30.900  -0.463  1.00 46.81           C  
ATOM    978  NH1 ARG A 125     -11.044  30.413  -1.698  1.00 42.50           N  
ATOM    979  NH2 ARG A 125     -11.993  31.771  -0.122  1.00 51.35           N  
ATOM    980  N   GLY A 126     -12.069  26.139   1.937  1.00 17.53           N  
ATOM    981  CA  GLY A 126     -12.177  25.132   0.899  1.00 16.54           C  
ATOM    982  C   GLY A 126     -12.216  23.688   1.360  1.00 20.06           C  
ATOM    983  O   GLY A 126     -12.301  22.793   0.510  1.00 23.53           O  
ATOM    984  N   CYS A 127     -12.163  23.424   2.664  1.00 18.07           N  
ATOM    985  CA  CYS A 127     -12.212  22.061   3.183  1.00 18.66           C  
ATOM    986  C   CYS A 127     -13.655  21.594   3.362  1.00 21.37           C  
ATOM    987  O   CYS A 127     -14.487  22.317   3.920  1.00 18.91           O  
ATOM    988  CB  CYS A 127     -11.472  21.972   4.520  1.00 18.27           C  
ATOM    989  SG  CYS A 127      -9.722  22.428   4.455  1.00 20.23           S  
ATOM    990  N   ARG A 128     -13.941  20.378   2.911  1.00 19.18           N  
ATOM    991  CA  ARG A 128     -15.236  19.768   3.185  1.00 18.14           C  
ATOM    992  C   ARG A 128     -15.248  19.335   4.643  1.00 21.07           C  
ATOM    993  O   ARG A 128     -14.666  18.311   5.005  1.00 24.38           O  
ATOM    994  CB  ARG A 128     -15.485  18.592   2.250  1.00 18.97           C  
ATOM    995  CG  ARG A 128     -16.924  18.135   2.231  1.00 22.03           C  
ATOM    996  CD  ARG A 128     -17.178  17.095   1.152  1.00 23.93           C  
ATOM    997  NE  ARG A 128     -18.580  16.671   1.129  1.00 25.27           N  
ATOM    998  CZ  ARG A 128     -19.506  17.205   0.337  1.00 27.46           C  
ATOM    999  NH1 ARG A 128     -19.177  18.185  -0.495  1.00 29.20           N  
ATOM   1000  NH2 ARG A 128     -20.758  16.760   0.368  1.00 26.23           N  
ATOM   1001  N   LEU A 129     -15.891  20.124   5.494  1.00 21.95           N  
ATOM   1002  CA  LEU A 129     -15.922  19.827   6.918  1.00 22.96           C  
ATOM   1003  C   LEU A 129     -17.356  19.628   7.402  1.00 33.85           C  
ATOM   1004  O   LEU A 129     -17.594  19.149   8.519  1.00 26.14           O  
ATOM   1005  CB  LEU A 129     -15.242  20.947   7.708  1.00 18.71           C  
ATOM   1006  CG  LEU A 129     -13.761  21.104   7.366  1.00 20.29           C  
ATOM   1007  CD1 LEU A 129     -13.192  22.394   7.954  1.00 20.89           C  
ATOM   1008  CD2 LEU A 129     -12.972  19.879   7.831  1.00 16.20           C  
ATOM   1009  OXT LEU A 129     -18.305  19.952   6.680  1.00 39.38           O  
TER    1010      LEU A 129                                                      
HETATM 1010  O   HOH S   1      -1.507  11.017  18.744  1.00  9.75           O  
HETATM 1011  O   HOH S   2     -10.570  31.398  23.606  1.00 13.40           O  
HETATM 1012  O   HOH S   3      -7.075  35.371  14.643  1.00 14.46           O  
HETATM 1013  O   HOH S   4      -0.602  11.974  16.134  1.00  9.71           O  
HETATM 1014  O   HOH S   5      18.444  10.066  24.374  1.00 14.57           O  
HETATM 1015  O   HOH S   6      13.552  14.732  26.151  1.00 10.75           O  
HETATM 1016  O   HOH S   7       4.582  32.916   9.883  1.00 10.67           O  
HETATM 1017  O   HOH S   8       0.988  13.884  16.517  1.00 10.29           O  
HETATM 1018  O   HOH S   9      -9.156  12.966   8.142  1.00 22.35           O  
HETATM 1019  O   HOH S  10      -3.596   8.334  19.451  1.00 12.13           O  
HETATM 1020  O   HOH S  11       3.084  13.363  36.357  1.00 14.87           O  
HETATM 1021  O   HOH S  12       0.801  35.969  15.266  1.00 12.91           O  
HETATM 1022  O   HOH S  13       5.594  10.724   9.166  1.00  9.34           O  
HETATM 1023  O   HOH S  14      -6.122  17.261   2.537  1.00 10.80           O  
HETATM 1024  O   HOH S  15     -12.655  18.146  27.701  1.00 18.91           O  
HETATM 1025  O   HOH S  16      -3.957  37.384   8.275  1.00 11.28           O  
HETATM 1026  O   HOH S  17       5.755  26.203  22.424  1.00 14.25           O  
HETATM 1027  O   HOH S  18      -2.604  26.916  28.275  1.00 10.00           O  
HETATM 1028  O   HOH S  19      -9.168  33.150  15.693  1.00 11.86           O  
HETATM 1029  O   HOH S  20       1.629  16.751  19.290  1.00  8.90           O  
HETATM 1030  O   HOH S  21      -5.862  19.859   1.800  1.00 14.13           O  
HETATM 1031  O   HOH S  22      -6.271  28.008  29.261  1.00 13.89           O  
HETATM 1032  O   HOH S  23       2.294  10.262   5.182  1.00 11.63           O  
HETATM 1033  O   HOH S  24       1.627  33.383   9.930  1.00 23.11           O  
HETATM 1034  O   HOH S  25       0.611  18.273   3.956  1.00 17.38           O  
HETATM 1035  O   HOH S  26      -2.638  32.354   9.526  1.00 13.03           O  
HETATM 1036  O   HOH S  27      -3.728  10.001   3.820  1.00 23.59           O  
HETATM 1037  O   HOH S  28      -3.438  12.248  25.166  1.00 17.07           O  
HETATM 1038  O   HOH S  29      12.716  12.716  36.928  1.00 26.19           O  
HETATM 1039  O   HOH S  30     -13.930  24.371  32.364  1.00 26.84           O  
HETATM 1040  O   HOH S  31       5.921  26.545  19.731  1.00 27.31           O  
HETATM 1041  O   HOH S  32      -5.964  33.649  16.552  1.00 12.76           O  
HETATM 1042  O   HOH S  33       2.700  19.773   4.922  1.00 12.96           O  
HETATM 1043  O   HOH S  34       9.121  22.122  18.484  1.00 12.60           O  
HETATM 1044  O   HOH S  35     -11.360  12.345  10.159  1.00 23.53           O  
HETATM 1045  O   HOH S  36      -3.343  41.077  13.626  1.00 25.72           O  
HETATM 1046  O   HOH S  37      10.541  12.641  35.299  1.00 22.17           O  
HETATM 1047  O   HOH S  38      14.694   7.377  33.347  1.00 19.74           O  
HETATM 1048  O   HOH S  39     -14.424  24.611   4.807  1.00 22.31           O  
HETATM 1049  O   HOH S  40       1.394   4.994  13.629  1.00 20.49           O  
HETATM 1050  O   HOH S  41       7.058   3.721  23.508  1.00 13.25           O  
HETATM 1051  O   HOH S  42      19.179  20.021  24.499  1.00 22.06           O  
HETATM 1052  O   HOH S  43      -4.939   9.005  10.559  1.00 16.82           O  
HETATM 1053  O   HOH S  44     -10.032   9.428  23.398  1.00 38.46           O  
HETATM 1054  O   HOH S  45      -9.319  28.471  29.883  1.00 26.72           O  
HETATM 1055  O   HOH S  46      -4.122  12.811  28.063  1.00 18.60           O  
HETATM 1056  O   HOH S  47     -14.618  15.356  10.880  1.00 24.85           O  
HETATM 1057  O   HOH S  48       0.343  35.818   8.696  1.00 12.36           O  
HETATM 1058  O   HOH S  49      -8.538  37.831  14.923  1.00 19.04           O  
HETATM 1059  O   HOH S  50       0.175  38.545  10.043  1.00 18.24           O  
HETATM 1060  O   HOH S  51       2.753   7.408  10.651  1.00 14.94           O  
HETATM 1061  O   HOH S  52       3.890   6.039  17.854  1.00 13.62           O  
HETATM 1062  O   HOH S  53      11.804   6.158  33.401  1.00 29.39           O  
HETATM 1063  O   HOH S  54      -1.077  39.194  14.844  1.00 27.50           O  
HETATM 1064  O   HOH S  55       7.420  25.969  15.422  1.00 15.85           O  
HETATM 1065  O   HOH S  56      18.258   8.190  26.460  1.00 15.70           O  
HETATM 1066  O   HOH S  57      -0.137  31.660   8.165  1.00 14.48           O  
HETATM 1067  O   HOH S  58     -10.131   7.971  19.133  1.00 22.07           O  
HETATM 1068  O   HOH S  59       8.239  19.400  37.265  1.00 23.77           O  
HETATM 1069  O   HOH S  60       4.850  37.779  19.035  1.00 18.14           O  
HETATM 1070  O   HOH S  61      -4.031  33.195   7.188  1.00 16.74           O  
HETATM 1071  O   HOH S  62      -6.819  29.227   2.046  1.00 26.92           O  
HETATM 1072  O   HOH S  63      14.706  24.495  26.724  1.00 23.64           O  
HETATM 1073  O   HOH S  64     -10.878  36.889  13.756  1.00 19.97           O  
HETATM 1074  O   HOH S  65      17.362   7.199  32.484  1.00 26.86           O  
HETATM 1075  O   HOH S  66      12.595  20.018  15.114  1.00 20.92           O  
HETATM 1076  O   HOH S  67       0.986  39.437  12.700  1.00 21.19           O  
HETATM 1077  O   HOH S  68       0.947  42.175  11.819  1.00 32.42           O  
HETATM 1078  O   HOH S  69       3.550  21.575   3.130  1.00 27.93           O  
HETATM 1079  O   HOH S  70     -14.727  16.371   6.067  1.00 20.13           O  
HETATM 1080  O   HOH S  71       3.523  32.136  24.135  1.00 19.36           O  
HETATM 1081  O   HOH S  72       7.775  14.039  31.223  1.00  8.87           O  
HETATM 1082  O   HOH S  73       7.801  11.843  32.780  1.00 12.67           O  
HETATM 1083  O   HOH S  74       6.541  22.122   2.591  1.00 24.52           O  
HETATM 1084  O   HOH S  75      17.428   8.159  28.834  1.00 17.52           O  
HETATM 1085  O   HOH S  76      17.529   6.015  29.909  1.00 19.78           O  
HETATM 1086  O   HOH S  77      -1.799  11.999   4.689  1.00 21.76           O  
HETATM 1087  O   HOH S  78       3.964  21.728  24.801  1.00 13.22           O  
HETATM 1088  O   HOH S  79      12.014  24.728  30.920  1.00 25.12           O  
HETATM 1089  O   HOH S  80       2.900  23.827  25.013  1.00 22.37           O  
HETATM 1090  O   HOH S  81      -1.060   6.792  20.323  1.00 15.07           O  
HETATM 1091  O   HOH S  82     -11.131  14.112  24.543  1.00 27.25           O  
HETATM 1092  O   HOH S  83      10.395   5.615  30.852  1.00 14.49           O  
HETATM 1093  O   HOH S  84       8.193   4.343  29.358  1.00 30.61           O  
HETATM 1094  O   HOH S  85      11.416  13.191  14.456  1.00  7.91           O  
HETATM 1095  O   HOH S  86     -14.166  26.042  14.246  1.00 14.41           O  
HETATM 1096  O   HOH S  87     -15.641  19.426  24.963  1.00 22.56           O  
HETATM 1097  O   HOH S  88     -14.033  17.372  24.009  1.00 18.07           O  
HETATM 1098  O   HOH S  89      11.772  24.029  26.348  1.00 27.80           O  
HETATM 1099  O   HOH S  90       4.257  23.504  23.290  1.00 24.48           O  
HETATM 1100  O   HOH S  91       7.971  27.940   8.205  1.00 11.24           O  
HETATM 1101  O   HOH S  92      -8.092  15.491  27.565  1.00 35.72           O  
HETATM 1102  O   HOH S  93      -0.334  27.303  30.207  1.00 23.49           O  
HETATM 1103  O   HOH S  94      -5.216  21.787  32.235  1.00 24.81           O  
HETATM 1104  O   HOH S  95     -14.864  31.622  20.146  1.00 17.32           O  
HETATM 1105  O   HOH S  96      -2.772  39.409   9.705  1.00 24.79           O  
HETATM 1106  O   HOH S  97      17.259  15.723  29.404  1.00 36.83           O  
HETATM 1107  O   HOH S  98     -17.426  17.626  -2.559  1.00 26.32           O  
HETATM 1108  O   HOH S  99      14.106  24.235  20.336  1.00 25.13           O  
HETATM 1109  O   HOH S 100     -14.754  23.775  25.332  1.00 19.01           O  
HETATM 1110  O   HOH S 101     -16.220  22.030  23.682  1.00 26.25           O  
HETATM 1111  O   HOH S 102       1.515   4.271  23.516  1.00 25.68           O  
HETATM 1112  O   HOH S 103       3.214   4.882  21.638  1.00 23.53           O  
HETATM 1113  O   HOH S 104     -12.461  38.508  11.863  1.00 31.14           O  
HETATM 1114  O   HOH S 105      -7.230   2.916  12.110  1.00 40.23           O  
HETATM 1115  O   HOH S 106      -6.576   4.148   9.833  1.00 22.59           O  
HETATM 1116  O   HOH S 107     -11.673  18.933   1.434  1.00 16.07           O  
HETATM 1117  O   HOH S 108     -16.150  16.150   9.232  1.00 24.53           O  
HETATM 1118  O   HOH S 109       2.556   6.895  30.318  1.00 12.99           O  
HETATM 1119  O   HOH S 110      -9.595  11.237  12.305  1.00 24.77           O  
HETATM 1120  O   HOH S 111       8.643  23.362  15.897  1.00 27.26           O  
HETATM 1121  O   HOH S 112       6.365  19.253  38.995  1.00 29.21           O  
HETATM 1122  O   HOH S 113      11.922  18.773  33.530  1.00 29.69           O  
HETATM 1123  O   HOH S 114       7.841   7.841  36.928  1.00 28.19           O  
HETATM 1124  O   HOH S 115       6.567  11.310  35.563  1.00 34.70           O  
HETATM 1125  O   HOH S 116       8.347  25.992  18.121  1.00 34.67           O  
HETATM 1126  O   HOH S 117       8.378   9.878  34.977  1.00 29.79           O  
HETATM 1127  O   HOH S 118      -3.122  29.287   3.680  1.00 19.78           O  
HETATM 1128  O   HOH S 119      -2.833  31.308   5.180  1.00 20.00           O  
HETATM 1129  O   HOH S 120       0.098   5.098  29.902  1.00 26.30           O  
HETATM 1130  O   HOH S 121      -9.157   7.673  16.225  1.00 30.51           O  
HETATM 1131  O   HOH S 122      -6.686  26.812  34.022  1.00 41.35           O  
HETATM 1132  O   HOH S 123       5.345   5.932  29.571  1.00  6.97           O  
HETATM 1133  O   HOH S 124     -16.806  22.572  10.824  1.00 28.20           O  
HETATM 1134  O   HOH S 125       5.646   5.287  32.891  1.00 30.52           O  
HETATM 1135  O   HOH S 126       8.518   4.809  33.718  1.00 28.70           O  
HETATM 1136  O   HOH S 127      10.304   8.912  33.903  1.00 41.80           O  
HETATM 1137  O   HOH S 128       1.236  24.296  34.169  1.00 31.12           O  
HETATM 1138  O   HOH S 129      -0.154  12.717  35.903  1.00 28.56           O  
HETATM 1139  O   HOH S 130       9.793  12.791  30.240  1.00  6.77           O  
HETATM 1140  O   HOH S 131      14.844  15.839  17.593  1.00 42.84           O  
HETATM 1141  O   HOH S 132      15.819  18.495  17.667  1.00 19.70           O  
HETATM 1142  O   HOH S 133       1.160  10.102  35.234  1.00 31.40           O  
HETATM 1143  O   HOH S 134      18.813  18.813  18.464  1.00 17.01           O  
HETATM 1144  O   HOH S 135       5.616  24.321   8.423  1.00 39.98           O  
HETATM 1145  O   HOH S 136       4.212  23.245  27.760  1.00 39.67           O  
HETATM 1146  O   HOH S 137      16.098  22.743  18.365  1.00 36.71           O  
HETATM 1147  O   HOH S 138      -6.241   3.696  14.751  1.00 33.37           O  
TER    1149      HOH S 138                                                      
END
