# Supplementary material for: Simulating diffraction photographs based on molecular dynamics trajectories of a protein crystal: a new option to examine structure-solving strategies in protein crystallography
Source: IUCrJ. 2023 Jan 1;10(Pt 1):16–26. doi: 10.1107/S2052252522011198 (PMC9812212; doi:10.1107/S2052252522011198)
Supplement: Supplementary file 2 [file m-10-00016-sup2.zip › PDB/lysozyme_recovered_250K_simulation.pdb]

REMARK Date 2022-10-03 Time 21:42:50 CST +0800 (1664804570.44 s)                
REMARK PHENIX refinement                                                        
REMARK                                                                          
REMARK ****************** INPUT FILES AND LABELS ****************************** 
REMARK Reflections:                                                             
REMARK   file name      : /home/yxue/work/lyso.final/250K.fine/refine_struct/int
REMARK   labels         : ['FP,SIGFP']                                          
REMARK R-free flags:                                                            
REMARK   file name      : None                                                  
REMARK   label          : R-free-flags                                          
REMARK   test_flag_value: 1                                                     
REMARK Model file name(s):                                                      
REMARK   /home/yxue/work/lyso.final/250K.fine/refine_struct/Refine_10/lyso250K0p
REMARK                                                                          
REMARK ******************** REFINEMENT SUMMARY: QUICK FACTS ******************* 
REMARK Start: r_work = 0.2309 r_free = 0.2538 bonds = 0.007 angles = 0.905      
REMARK Final: r_work = 0.1696 r_free = 0.2106 bonds = 0.008 angles = 0.870      
REMARK ************************************************************************ 
REMARK                                                                          
REMARK ****************** REFINEMENT STATISTICS STEP BY STEP ****************** 
REMARK leading digit, like 1_, means number of macro-cycle                      
REMARK   0  : statistics at the very beginning when nothing is done yet         
REMARK   1 s: bulk solvent correction and/or (anisotropic) scaling              
REMARK   1 z: refinement of coordinates                                         
REMARK   1 p: refinement of ADPs (Atomic Displacement Parameters)               
REMARK   1 t: ordered solvent update (add / remove)                             
REMARK   1 r: group B-factor refinement                                         
REMARK   1 c: refinement of occupancies                                         
REMARK ------------------------------------------------------------------------ 
REMARK  stage       r-work r-free bonds angles b_min b_max b_ave n_water shift  
REMARK       0    : 0.3034 0.3537 0.007  0.90   3.0  51.2  11.8   0      0.000  
REMARK       1_bss: 0.2309 0.2538 0.007  0.90   3.0  50.8  11.5   0      0.000  
REMARK   1 ttarget: 0.2309 0.2538 0.007  0.90   3.0  50.8  11.5   0      0.000  
REMARK       1_nqh: 0.2311 0.2524 0.007  0.90   3.0  50.8  11.5   0      0.018  
REMARK    1_weight: 0.2311 0.2524 0.007  0.90   3.0  50.8  11.5   0      0.018  
REMARK    1_xyzrec: 0.2232 0.2601 0.007  0.81   3.0  50.8  11.5   0      0.087  
REMARK       1_adp: 0.2188 0.2668 0.007  0.81   3.3  54.9  13.5   0      0.087  
REMARK       2_bss: 0.2195 0.2666 0.007  0.81   3.3  53.8  12.7   0      0.087  
REMARK   2 ttarget: 0.2195 0.2666 0.007  0.81   3.3  53.8  12.7   0      0.087  
REMARK   2 datecdl: 0.2195 0.2666 0.007  0.83   3.3  53.8  12.7   0      0.087  
REMARK       2_nqh: 0.2195 0.2666 0.007  0.83   3.3  53.8  12.7   0      0.087  
REMARK   2 realsrl: 0.2343 0.2727 0.017  1.02   3.3  53.8  12.7   0      0.122  
REMARK    2_weight: 0.2343 0.2727 0.017  1.02   3.3  53.8  12.7   0      0.122  
REMARK    2_xyzrec: 0.2203 0.2690 0.007  0.82   3.3  53.8  12.7   0      0.116  
REMARK   2 ealsrl2: 0.2203 0.2690 0.007  0.82   3.3  53.8  12.7   0      0.116  
REMARK       2_adp: 0.2214 0.2681 0.007  0.82   3.4  50.4  13.0   0      0.116  
REMARK       3_bss: 0.2218 0.2673 0.007  0.82   3.4  49.3  12.1   0      0.116  
REMARK   3 ttarget: 0.2218 0.2673 0.007  0.82   3.4  49.3  12.1   0      0.116  
REMARK   3 datecdl: 0.2218 0.2673 0.007  0.83   3.4  49.3  12.1   0      0.116  
REMARK       3_nqh: 0.2223 0.2666 0.007  0.83   3.4  49.3  12.1   0      0.103  
REMARK       3_sol: 0.1912 0.2226 0.007  0.83   3.4  49.3  13.1  82       n/a   
REMARK   3 realsrl: 0.2016 0.2285 0.007  0.93   3.4  49.3  13.1  82       n/a   
REMARK    3_weight: 0.2016 0.2285 0.007  0.93   3.4  49.3  13.1  82       n/a   
REMARK    3_xyzrec: 0.1827 0.2167 0.009  0.89   3.4  49.3  13.1  82       n/a   
REMARK   3 ealsrl2: 0.1827 0.2167 0.009  0.89   3.4  49.3  13.1  82       n/a   
REMARK       3_adp: 0.1771 0.2117 0.009  0.89   3.0  53.3  14.5  82       n/a   
REMARK       4_bss: 0.1762 0.2130 0.009  0.89   1.4  51.7  13.1  82       n/a   
REMARK   4 ttarget: 0.1762 0.2130 0.009  0.89   1.4  51.7  13.1  82       n/a   
REMARK   4 datecdl: 0.1762 0.2130 0.009  0.89   1.4  51.7  13.1  82       n/a   
REMARK       4_nqh: 0.1767 0.2122 0.009  0.89   1.4  51.7  13.1  82       n/a   
REMARK       4_sol: 0.1734 0.2077 0.009  0.89   2.4  55.3  13.9 117       n/a   
REMARK   4 realsrl: 0.1940 0.2225 0.016  1.05   2.4  55.3  13.9 117       n/a   
REMARK    4_weight: 0.1940 0.2225 0.016  1.05   2.4  55.3  13.9 117       n/a   
REMARK    4_xyzrec: 0.1706 0.2090 0.008  0.88   2.4  55.3  13.9 117       n/a   
REMARK   4 ealsrl2: 0.1706 0.2091 0.008  0.88   2.4  55.3  13.9 117       n/a   
REMARK       4_adp: 0.1695 0.2093 0.008  0.88   1.8  55.1  14.8 117       n/a   
REMARK       5_bss: 0.1694 0.2097 0.008  0.88   0.6  54.0  13.7 117       n/a   
REMARK   5 ttarget: 0.1694 0.2097 0.008  0.88   0.6  54.0  13.7 117       n/a   
REMARK   5 datecdl: 0.1694 0.2097 0.008  0.88   0.6  54.0  13.7 117       n/a   
REMARK       5_nqh: 0.1699 0.2084 0.008  0.88   0.6  54.0  13.7 117       n/a   
REMARK       5_sol: 0.1705 0.2068 0.008  0.88   3.2  54.0  14.0 126       n/a   
REMARK   5 realsrl: 0.1864 0.2189 0.013  1.00   3.2  54.0  14.0 126       n/a   
REMARK    5_weight: 0.1864 0.2189 0.013  1.00   3.2  54.0  14.0 126       n/a   
REMARK    5_xyzrec: 0.1671 0.2097 0.008  0.87   3.2  54.0  14.0 126       n/a   
REMARK   5 ealsrl2: 0.1671 0.2097 0.008  0.87   3.2  54.0  14.0 126       n/a   
REMARK       5_adp: 0.1677 0.2103 0.008  0.87   2.4  54.6  14.6 126       n/a   
REMARK         end: 0.1696 0.2106 0.008  0.87   1.3  53.5  13.5 122       n/a   
REMARK ------------------------------------------------------------------------ 
REMARK MODEL CONTENT.                                                           
REMARK  ELEMENT        ATOM RECORD COUNT   OCCUPANCY SUM                        
REMARK        C                      613          613.00                        
REMARK        S                       10           10.00                        
REMARK        O                      307          307.00                        
REMARK        N                      193          193.00                        
REMARK    TOTAL                     1123         1123.00                        
REMARK -----------------------------------------------------------------------  
REMARK r_free_flags.md5.hexdigest d715c85c6a1634364139acdcecf73833              
REMARK                                                                          
REMARK IF THIS FILE IS FOR PDB DEPOSITION: REMOVE ALL FROM THIS LINE UP.        
REMARK   3                                                                      
REMARK   3 REFINEMENT.                                                          
REMARK   3   PROGRAM     : PHENIX (1.12_2829: ???)                              
REMARK   3   AUTHORS     : Adams,Afonine,Bunkoczi,Burnley,Chen,Dar,Davis,       
REMARK   3               : Draizen,Echols,Gildea,Gros,Grosse-Kunstleve,Headd,   
REMARK   3               : Hintze,Hung,Ioerger,Liebschner,McCoy,McKee,Moriarty, 
REMARK   3               : Oeffner,Poon,Read,Richardson,Richardson,Sacchettini, 
REMARK   3               : Sauter,Sobolev,Storoni,Terwilliger,Williams,Zwart    
REMARK   3                                                                      
REMARK   3  REFINEMENT TARGET : ML                                              
REMARK   3                                                                      
REMARK   3  DATA USED IN REFINEMENT.                                            
REMARK   3   RESOLUTION RANGE HIGH (ANGSTROMS) : 1.890                          
REMARK   3   RESOLUTION RANGE LOW  (ANGSTROMS) : 35.426                         
REMARK   3   MIN(FOBS/SIGMA_FOBS)              : 1.40                           
REMARK   3   COMPLETENESS FOR RANGE        (%) : 94.40                          
REMARK   3   NUMBER OF REFLECTIONS             : 9381                           
REMARK   3   NUMBER OF REFLECTIONS (NON-ANOMALOUS) : 9381                       
REMARK   3                                                                      
REMARK   3  FIT TO DATA USED IN REFINEMENT.                                     
REMARK   3   R VALUE     (WORKING + TEST SET) : 0.1738                          
REMARK   3   R VALUE            (WORKING SET) : 0.1696                          
REMARK   3   FREE R VALUE                     : 0.2106                          
REMARK   3   FREE R VALUE TEST SET SIZE   (%) : 10.01                           
REMARK   3   FREE R VALUE TEST SET COUNT      : 939                             
REMARK   3                                                                      
REMARK   3  FIT TO DATA USED IN REFINEMENT (IN BINS).                           
REMARK   3   BIN  RESOLUTION RANGE  COMPL.    NWORK NFREE   RWORK  RFREE  CCWOR 
REMARK   3     1 35.4327 -  3.6145    1.00     1371   153  0.1545 0.1802   0.94 
REMARK   3     2  3.6145 -  2.8693    1.00     1292   144  0.1634 0.2032   0.93 
REMARK   3     3  2.8693 -  2.5067    1.00     1275   141  0.1860 0.2324   0.90 
REMARK   3     4  2.5067 -  2.2776    1.00     1265   141  0.1767 0.2179   0.91 
REMARK   3     5  2.2776 -  2.1144    1.00     1254   139  0.1712 0.2103   0.92 
REMARK   3     6  2.1144 -  1.9897    0.92     1137   126  0.1742 0.2457   0.91 
REMARK   3     7  1.9897 -  1.8901    0.68      848    95  0.1869 0.2414   0.90 
REMARK   3                                                                      
REMARK   3  BULK SOLVENT MODELLING.                                             
REMARK   3   METHOD USED        : FLAT BULK SOLVENT MODEL                       
REMARK   3   SOLVENT RADIUS     : 1.11                                          
REMARK   3   SHRINKAGE RADIUS   : 0.90                                          
REMARK   3   GRID STEP FACTOR   : 4.00                                          
REMARK   3                                                                      
REMARK   3  ERROR ESTIMATES.                                                    
REMARK   3   COORDINATE ERROR (MAXIMUM-LIKELIHOOD BASED)     : 0.14             
REMARK   3   PHASE ERROR (DEGREES, MAXIMUM-LIKELIHOOD BASED) : 17.65            
REMARK   3                                                                      
REMARK   3  STRUCTURE FACTORS CALCULATION ALGORITHM : FFT                       
REMARK   3                                                                      
REMARK   3  RESTRAINTS LIBRARY                                                  
REMARK   3    GEOSTD + MON.LIB. + CDL v1.2                                      
REMARK   3                                                                      
REMARK   3  DEVIATIONS FROM IDEAL VALUES.                                       
REMARK   3                 RMSD     MAX  COUNT                                  
REMARK   3   BOND      :  0.008   0.133   1022                                  
REMARK   3   ANGLE     :  0.870   7.017   1383                                  
REMARK   3   CHIRALITY :  0.049   0.153    144                                  
REMARK   3   PLANARITY :  0.004   0.029    181                                  
REMARK   3   DIHEDRAL  : 10.927 179.991    599                                  
REMARK   3   MIN NONBONDED DISTANCE : 1.805                                     
REMARK   3                                                                      
REMARK   3  MOLPROBITY STATISTICS.                                              
REMARK   3   ALL-ATOM CLASHSCORE : 4.07                                         
REMARK   3   RAMACHANDRAN PLOT:                                                 
REMARK   3     OUTLIERS : 0.00  %                                               
REMARK   3     ALLOWED  : 3.15  %                                               
REMARK   3     FAVORED  : 96.85 %                                               
REMARK   3   ROTAMER OUTLIERS : 0.00 %                                          
REMARK   3   CBETA DEVIATIONS : 0                                               
REMARK   3   PEPTIDE PLANE:                                                     
REMARK   3     CIS-PROLINE     : 0                                              
REMARK   3     CIS-GENERAL     : 0                                              
REMARK   3     TWISTED PROLINE : 0                                              
REMARK   3     TWISTED GENERAL : 0                                              
REMARK   3                                                                      
REMARK   3  ATOMIC DISPLACEMENT PARAMETERS.                                     
REMARK   3   WILSON B : None                                                    
REMARK   3   RMS(B_ISO_OR_EQUIVALENT_BONDED) : 3.12                             
REMARK   3   ATOMS          NUMBER OF ATOMS                                     
REMARK   3                    ISO.  ANISO.                                      
REMARK   3    ALL         :   1123    1001                                      
REMARK   3    ALL (NO H)  :   1123    1001                                      
REMARK   3    SOLVENT     :    122       0                                      
REMARK   3    NON-SOLVENT :   1001    1001                                      
REMARK   3    HYDROGENS   :      0       0                                      
REMARK   3                                                                      
REMARK   3  TLS DETAILS.                                                        
REMARK   3   NUMBER OF TLS GROUPS: 1                                            
REMARK   3   ORIGIN: CENTER OF MASS                                             
REMARK   3   TLS GROUP : 1                                                      
REMARK   3    SELECTION: all                                                    
REMARK   3    ORIGIN FOR THE GROUP (A):  -0.7466  20.4352  19.0521              
REMARK   3    T TENSOR                                                          
REMARK   3      T11:   0.0339 T22:   0.0451                                     
REMARK   3      T33:   0.0441 T12:   0.0056                                     
REMARK   3      T13:  -0.0205 T23:  -0.0127                                     
REMARK   3    L TENSOR                                                          
REMARK   3      L11:   1.0506 L22:   0.7768                                     
REMARK   3      L33:   0.2360 L12:   0.1182                                     
REMARK   3      L13:   0.1035 L23:   0.1440                                     
REMARK   3    S TENSOR                                                          
REMARK   3      S11:  -0.0360 S12:  -0.0811 S13:   0.0244                       
REMARK   3      S21:   0.0387 S22:   0.0146 S23:   0.0351                       
REMARK   3      S31:  -0.0147 S32:   0.0216 S33:   0.0118                       
REMARK   3                                                                      
SSBOND   1 CYS A   30    CYS A  115                                             
CRYST1   79.216   79.216   37.189  90.00  90.00  90.00 P 43 21 2                
SCALE1      0.012624  0.000000  0.000000        0.00000                         
SCALE2      0.000000  0.012624  0.000000        0.00000                         
SCALE3      0.000000  0.000000  0.026890        0.00000                         
ATOM      1  N   LYS A   1       2.793   9.300   9.713  1.00  6.22           N  
ANISOU    1  N   LYS A   1      601    763    998     22   -116   -288       N  
ATOM      2  CA  LYS A   1       1.846   9.811   8.721  1.00  7.51           C  
ANISOU    2  CA  LYS A   1      787    946   1120      3   -125   -302       C  
ATOM      3  C   LYS A   1       1.988  11.316   8.538  1.00  6.89           C  
ANISOU    3  C   LYS A   1      736    900    980    -14   -132   -278       C  
ATOM      4  O   LYS A   1       2.019  12.053   9.516  1.00  6.53           O  
ANISOU    4  O   LYS A   1      698    851    930     -6   -140   -240       O  
ATOM      5  CB  LYS A   1       0.408   9.499   9.139  1.00  6.25           C  
ANISOU    5  CB  LYS A   1      629    759    985     10   -142   -284       C  
ATOM      6  CG  LYS A   1      -0.636   9.998   8.142  1.00  7.48           C  
ANISOU    6  CG  LYS A   1      806    931   1104     -7   -157   -294       C  
ATOM      7  CD  LYS A   1      -2.035   9.767   8.662  1.00 10.07           C  
ANISOU    7  CD  LYS A   1     1131   1231   1465      2   -171   -274       C  
ATOM      8  CE  LYS A   1      -3.080  10.284   7.668  1.00 11.60           C  
ANISOU    8  CE  LYS A   1     1345   1440   1623    -10   -185   -271       C  
ATOM      9  NZ  LYS A   1      -4.367   9.564   7.786  1.00 16.76           N  
ANISOU    9  NZ  LYS A   1     1984   2063   2322     -2   -193   -274       N  
ATOM     10  N   VAL A   2       2.067  11.784   7.296  1.00  4.33           N  
ANISOU   10  N   VAL A   2      427    609    608    -37   -129   -300       N  
ATOM     11  CA  VAL A   2       1.889  13.200   6.999  1.00  6.35           C  
ANISOU   11  CA  VAL A   2      712    888    812    -55   -143   -270       C  
ATOM     12  C   VAL A   2       0.434  13.400   6.588  1.00 11.01           C  
ANISOU   12  C   VAL A   2     1322   1470   1392    -57   -166   -252       C  
ATOM     13  O   VAL A   2      -0.073  12.687   5.711  1.00  8.75           O  
ANISOU   13  O   VAL A   2     1037   1187   1102    -62   -166   -276       O  
ATOM     14  CB  VAL A   2       2.864  13.677   5.912  1.00  7.37           C  
ANISOU   14  CB  VAL A   2      849   1058    892    -81   -124   -286       C  
ATOM     15  CG1 VAL A   2       2.581  15.155   5.532  1.00  8.76           C  
ANISOU   15  CG1 VAL A   2     1056   1252   1020   -102   -142   -246       C  
ATOM     16  CG2 VAL A   2       4.306  13.512   6.403  1.00  5.36           C  
ANISOU   16  CG2 VAL A   2      571    804    661    -75    -95   -295       C  
ATOM     17  N   PHE A   3      -0.258  14.314   7.267  1.00  7.95           N  
ANISOU   17  N   PHE A   3      946   1068   1006    -52   -185   -213       N  
ATOM     18  CA  PHE A   3      -1.672  14.555   7.009  1.00  7.72           C  
ANISOU   18  CA  PHE A   3      928   1028    978    -53   -205   -195       C  
ATOM     19  C   PHE A   3      -1.853  15.550   5.873  1.00  6.95           C  
ANISOU   19  C   PHE A   3      855    955    830    -79   -223   -180       C  
ATOM     20  O   PHE A   3      -1.008  16.414   5.641  1.00  6.52           O  
ANISOU   20  O   PHE A   3      813    920    744    -94   -224   -169       O  
ATOM     21  CB  PHE A   3      -2.377  15.108   8.248  1.00  5.30           C  
ANISOU   21  CB  PHE A   3      617    695    701    -36   -212   -166       C  
ATOM     22  CG  PHE A   3      -2.982  14.059   9.128  1.00  5.03           C  
ANISOU   22  CG  PHE A   3      562    634    716    -15   -206   -175       C  
ATOM     23  CD1 PHE A   3      -2.203  13.397  10.067  1.00  4.20           C  
ANISOU   23  CD1 PHE A   3      438    521    636     -3   -195   -182       C  
ATOM     24  CD2 PHE A   3      -4.340  13.758   9.044  1.00  7.11           C  
ANISOU   24  CD2 PHE A   3      819    879   1004    -11   -216   -175       C  
ATOM     25  CE1 PHE A   3      -2.757  12.437  10.898  1.00  7.39           C  
ANISOU   25  CE1 PHE A   3      822    898   1087     12   -190   -181       C  
ATOM     26  CE2 PHE A   3      -4.908  12.812   9.873  1.00  7.61           C  
ANISOU   26  CE2 PHE A   3      859    915   1119      4   -211   -181       C  
ATOM     27  CZ  PHE A   3      -4.105  12.144  10.811  1.00  9.26           C  
ANISOU   27  CZ  PHE A   3     1050   1115   1352     13   -200   -183       C  
ATOM     28  N   GLY A   4      -2.978  15.418   5.171  1.00 10.04           N  
ANISOU   28  N   GLY A   4     1251   1345   1216    -84   -241   -180       N  
ATOM     29  CA  GLY A   4      -3.453  16.501   4.324  1.00 10.76           C  
ANISOU   29  CA  GLY A   4     1359   1459   1271   -102   -265   -157       C  
ATOM     30  C   GLY A   4      -4.245  17.522   5.127  1.00  7.25           C  
ANISOU   30  C   GLY A   4      910    985    859    -84   -278   -124       C  
ATOM     31  O   GLY A   4      -4.861  17.206   6.142  1.00  5.82           O  
ANISOU   31  O   GLY A   4      716    773    724    -63   -272   -123       O  
ATOM     32  N   ARG A   5      -4.222  18.771   4.656  1.00  7.61           N  
ANISOU   32  N   ARG A   5      970   1038    884    -91   -297    -96       N  
ATOM     33  CA  ARG A   5      -4.862  19.863   5.386  1.00  6.14           C  
ANISOU   33  CA  ARG A   5      783    817    734    -78   -310    -66       C  
ATOM     34  C   ARG A   5      -6.349  19.585   5.631  1.00  4.54           C  
ANISOU   34  C   ARG A   5      568    586    572    -62   -323    -69       C  
ATOM     35  O   ARG A   5      -6.847  19.748   6.751  1.00  4.65           O  
ANISOU   35  O   ARG A   5      569    569    628    -44   -316    -68       O  
ATOM     36  CB  ARG A   5      -4.650  21.164   4.607  1.00 11.14           C  
ANISOU   36  CB  ARG A   5     1437   1454   1343    -94   -336    -31       C  
ATOM     37  CG  ARG A   5      -5.329  22.388   5.165  1.00 13.05           C  
ANISOU   37  CG  ARG A   5     1677   1655   1627    -85   -357     -3       C  
ATOM     38  CD  ARG A   5      -4.885  23.641   4.405  1.00 16.49           C  
ANISOU   38  CD  ARG A   5     2134   2089   2041   -108   -384     39       C  
ATOM     39  NE  ARG A   5      -5.383  23.689   3.029  1.00 16.88           N  
ANISOU   39  NE  ARG A   5     2200   2158   2055   -123   -412     57       N  
ATOM     40  CZ  ARG A   5      -6.624  24.024   2.682  1.00 18.24           C  
ANISOU   40  CZ  ARG A   5     2370   2308   2252   -116   -444     70       C  
ATOM     41  NH1 ARG A   5      -7.526  24.333   3.609  1.00 13.06           N  
ANISOU   41  NH1 ARG A   5     1696   1608   1660    -94   -449     64       N  
ATOM     42  NH2 ARG A   5      -6.972  24.046   1.401  1.00 20.97           N  
ANISOU   42  NH2 ARG A   5     2732   2677   2557   -131   -471     87       N  
ATOM     43  N   CYS A   6      -7.074  19.143   4.599  1.00  7.95           N  
ANISOU   43  N   CYS A   6     1000   1030    989    -69   -342    -77       N  
ATOM     44  CA  CYS A   6      -8.510  18.900   4.757  1.00  6.08           C  
ANISOU   44  CA  CYS A   6      751    765    796    -55   -358    -81       C  
ATOM     45  C   CYS A   6      -8.799  17.636   5.561  1.00  4.72           C  
ANISOU   45  C   CYS A   6      558    576    658    -41   -335   -108       C  
ATOM     46  O   CYS A   6      -9.834  17.558   6.235  1.00  4.67           O  
ANISOU   46  O   CYS A   6      536    538    701    -24   -338   -110       O  
ATOM     47  CB  CYS A   6      -9.180  18.822   3.385  1.00 13.59           C  
ANISOU   47  CB  CYS A   6     1708   1735   1721    -67   -390    -82       C  
ATOM     48  SG  CYS A   6      -8.919  20.307   2.388  1.00 17.77           S  
ANISOU   48  SG  CYS A   6     2263   2278   2211    -82   -425    -41       S  
ATOM     49  N   GLU A   7      -7.920  16.631   5.486  1.00  4.63           N  
ANISOU   49  N   GLU A   7      547    584    628    -48   -313   -130       N  
ATOM     50  CA  GLU A   7      -8.068  15.436   6.316  1.00  4.45           C  
ANISOU   50  CA  GLU A   7      504    540    646    -33   -293   -151       C  
ATOM     51  C   GLU A   7      -7.798  15.741   7.793  1.00  4.09           C  
ANISOU   51  C   GLU A   7      450    475    629    -16   -274   -139       C  
ATOM     52  O   GLU A   7      -8.474  15.200   8.680  1.00  4.45           O  
ANISOU   52  O   GLU A   7      476    496    719     -1   -267   -145       O  
ATOM     53  CB  GLU A   7      -7.128  14.332   5.809  1.00  4.53           C  
ANISOU   53  CB  GLU A   7      514    569    636    -42   -277   -180       C  
ATOM     54  CG  GLU A   7      -7.247  13.022   6.583  1.00  9.77           C  
ANISOU   54  CG  GLU A   7     1154   1207   1352    -25   -259   -202       C  
ATOM     55  CD  GLU A   7      -6.294  11.930   6.092  1.00 16.07           C  
ANISOU   55  CD  GLU A   7     1947   2016   2143    -30   -244   -235       C  
ATOM     56  OE1 GLU A   7      -6.326  10.829   6.660  1.00 19.51           O  
ANISOU   56  OE1 GLU A   7     2359   2427   2627    -17   -230   -252       O  
ATOM     57  OE2 GLU A   7      -5.493  12.181   5.175  1.00 21.80           O  
ANISOU   57  OE2 GLU A   7     2691   2774   2819    -48   -243   -244       O  
ATOM     58  N   LEU A   8      -6.818  16.608   8.087  1.00  3.93           N  
ANISOU   58  N   LEU A   8      443    468    582    -21   -268   -124       N  
ATOM     59  CA  LEU A   8      -6.531  16.947   9.482  1.00  3.66           C  
ANISOU   59  CA  LEU A   8      402    422    568     -7   -253   -116       C  
ATOM     60  C   LEU A   8      -7.645  17.795  10.085  1.00  3.69           C  
ANISOU   60  C   LEU A   8      398    400    603      4   -263   -106       C  
ATOM     61  O   LEU A   8      -8.013  17.604  11.246  1.00  3.59           O  
ANISOU   61  O   LEU A   8      369    374    621     17   -252   -111       O  
ATOM     62  CB  LEU A   8      -5.187  17.674   9.587  1.00  3.55           C  
ANISOU   62  CB  LEU A   8      402    426    521    -15   -245   -106       C  
ATOM     63  CG  LEU A   8      -4.714  18.082  10.994  1.00  3.34           C  
ANISOU   63  CG  LEU A   8      369    393    506     -3   -233   -101       C  
ATOM     64  CD1 LEU A   8      -4.382  16.883  11.867  1.00  3.23           C  
ANISOU   64  CD1 LEU A   8      340    378    510      9   -219   -114       C  
ATOM     65  CD2 LEU A   8      -3.502  19.010  10.914  1.00  6.93           C  
ANISOU   65  CD2 LEU A   8      836    863    934    -13   -231    -91       C  
ATOM     66  N   ALA A   9      -8.181  18.746   9.315  1.00  3.88           N  
ANISOU   66  N   ALA A   9      432    420    623     -2   -286    -93       N  
ATOM     67  CA  ALA A   9      -9.304  19.554   9.789  1.00  3.99           C  
ANISOU   67  CA  ALA A   9      434    404    677      9   -299    -89       C  
ATOM     68  C   ALA A   9     -10.512  18.682  10.109  1.00  4.43           C  
ANISOU   68  C   ALA A   9      467    441    776     20   -297   -106       C  
ATOM     69  O   ALA A   9     -11.192  18.899  11.118  1.00  4.47           O  
ANISOU   69  O   ALA A   9      452    427    821     32   -289   -114       O  
ATOM     70  CB  ALA A   9      -9.666  20.612   8.749  1.00  6.60           C  
ANISOU   70  CB  ALA A   9      777    728   1001      1   -331    -70       C  
ATOM     71  N   ALA A  10     -10.777  17.675   9.270  1.00  6.87           N  
ANISOU   71  N   ALA A  10      774    756   1080     15   -302   -115       N  
ATOM     72  CA  ALA A  10     -11.852  16.723   9.539  1.00  7.56           C  
ANISOU   72  CA  ALA A  10      835    822   1214     23   -299   -132       C  
ATOM     73  C   ALA A  10     -11.619  15.965  10.844  1.00  5.82           C  
ANISOU   73  C   ALA A  10      596    596   1019     30   -268   -140       C  
ATOM     74  O   ALA A  10     -12.551  15.779  11.641  1.00  5.11           O  
ANISOU   74  O   ALA A  10      479    485    977     37   -258   -147       O  
ATOM     75  CB  ALA A  10     -11.978  15.742   8.371  1.00  5.89           C  
ANISOU   75  CB  ALA A  10      626    621    990     14   -310   -145       C  
ATOM     76  N   ALA A  11     -10.386  15.505  11.078  1.00  4.86           N  
ANISOU   76  N   ALA A  11      484    494    869     26   -254   -139       N  
ATOM     77  CA  ALA A  11     -10.093  14.779  12.313  1.00  5.58           C  
ANISOU   77  CA  ALA A  11      554    581    984     31   -230   -141       C  
ATOM     78  C   ALA A  11     -10.192  15.690  13.529  1.00  4.98           C  
ANISOU   78  C   ALA A  11      471    508    915     38   -220   -134       C  
ATOM     79  O   ALA A  11     -10.711  15.277  14.572  1.00  3.83           O  
ANISOU   79  O   ALA A  11      298    357    802     44   -197   -132       O  
ATOM     80  CB  ALA A  11      -8.706  14.128  12.245  1.00  8.02           C  
ANISOU   80  CB  ALA A  11      873    907   1265     27   -222   -142       C  
ATOM     81  N   MET A  12      -9.707  16.935  13.417  1.00  3.66           N  
ANISOU   81  N   MET A  12      325    351    715     38   -231   -128       N  
ATOM     82  CA  MET A  12      -9.801  17.856  14.549  1.00  3.66           C  
ANISOU   82  CA  MET A  12      314    353    722     47   -223   -131       C  
ATOM     83  C   MET A  12     -11.245  18.252  14.853  1.00  5.33           C  
ANISOU   83  C   MET A  12      501    542    983     53   -222   -142       C  
ATOM     84  O   MET A  12     -11.591  18.463  16.021  1.00  6.17           O  
ANISOU   84  O   MET A  12      584    653   1108     62   -198   -151       O  
ATOM     85  CB  MET A  12      -8.945  19.091  14.291  1.00  3.57           C  
ANISOU   85  CB  MET A  12      329    350    676     44   -235   -124       C  
ATOM     86  CG  MET A  12      -7.445  18.798  14.439  1.00  4.51           C  
ANISOU   86  CG  MET A  12      465    494    753     39   -227   -117       C  
ATOM     87  SD  MET A  12      -6.422  20.259  14.136  1.00  5.32           S  
ANISOU   87  SD  MET A  12      592    604    825     32   -236   -107       S  
ATOM     88  CE  MET A  12      -4.835  19.641  14.712  1.00  4.10           C  
ANISOU   88  CE  MET A  12      444    476    636     31   -221   -107       C  
ATOM     89  N   LYS A  13     -12.100  18.349  13.834  1.00  4.23           N  
ANISOU   89  N   LYS A  13      364    381    862     50   -241   -142       N  
ATOM     90  CA  LYS A  13     -13.524  18.567  14.091  1.00 10.58           C  
ANISOU   90  CA  LYS A  13     1141   1159   1719     54   -240   -156       C  
ATOM     91  C   LYS A  13     -14.165  17.348  14.754  1.00  9.76           C  
ANISOU   91  C   LYS A  13     1006   1052   1652     53   -209   -162       C  
ATOM     92  O   LYS A  13     -14.961  17.491  15.694  1.00  5.52           O  
ANISOU   92  O   LYS A  13      438    509   1149     57   -182   -172       O  
ATOM     93  CB  LYS A  13     -14.254  18.913  12.791  1.00 12.00           C  
ANISOU   93  CB  LYS A  13     1332   1318   1911     53   -274   -151       C  
ATOM     94  CG  LYS A  13     -15.687  19.372  13.009  1.00 13.87           C  
ANISOU   94  CG  LYS A  13     1540   1521   2207     59   -278   -167       C  
ATOM     95  CD  LYS A  13     -16.385  19.689  11.712  1.00 18.98           C  
ANISOU   95  CD  LYS A  13     2197   2149   2866     59   -318   -159       C  
ATOM     96  CE  LYS A  13     -17.866  19.965  11.957  1.00 21.20           C  
ANISOU   96  CE  LYS A  13     2447   2394   3215     64   -323   -178       C  
ATOM     97  NZ  LYS A  13     -18.585  20.349  10.699  1.00 23.43           N  
ANISOU   97  NZ  LYS A  13     2736   2655   3511     65   -369   -169       N  
ATOM     98  N   ARG A  14     -13.828  16.144  14.273  1.00  7.78           N  
ANISOU   98  N   ARG A  14      759    803   1394     47   -208   -155       N  
ATOM     99  CA  ARG A  14     -14.338  14.900  14.854  1.00  6.15           C  
ANISOU   99  CA  ARG A  14      522    587   1226     44   -178   -154       C  
ATOM    100  C   ARG A  14     -13.960  14.768  16.322  1.00  8.38           C  
ANISOU  100  C   ARG A  14      790    890   1506     51   -133   -141       C  
ATOM    101  O   ARG A  14     -14.766  14.305  17.142  1.00  4.92           O  
ANISOU  101  O   ARG A  14      324    444   1100     51    -94   -136       O  
ATOM    102  CB  ARG A  14     -13.797  13.706  14.066  1.00  5.43           C  
ANISOU  102  CB  ARG A  14      441    493   1129     37   -187   -152       C  
ATOM    103  CG  ARG A  14     -14.202  12.337  14.595  1.00 11.37           C  
ANISOU  103  CG  ARG A  14     1164   1227   1928     32   -156   -146       C  
ATOM    104  CD  ARG A  14     -13.885  11.245  13.585  1.00 10.97           C  
ANISOU  104  CD  ARG A  14     1120   1163   1885     28   -173   -156       C  
ATOM    105  NE  ARG A  14     -12.471  10.875  13.559  1.00 12.22           N  
ANISOU  105  NE  ARG A  14     1294   1340   2009     28   -173   -150       N  
ATOM    106  CZ  ARG A  14     -11.860  10.124  14.473  1.00 13.59           C  
ANISOU  106  CZ  ARG A  14     1460   1513   2190     30   -142   -126       C  
ATOM    107  NH1 ARG A  14     -12.529   9.644  15.510  1.00 15.93           N  
ANISOU  107  NH1 ARG A  14     1735   1795   2522     30   -105   -101       N  
ATOM    108  NH2 ARG A  14     -10.571   9.851  14.345  1.00 17.48           N  
ANISOU  108  NH2 ARG A  14     1974   2019   2647     33   -143   -121       N  
ATOM    109  N   HIS A  15     -12.728  15.158  16.673  1.00  7.23           N  
ANISOU  109  N   HIS A  15      677    771   1300     55   -130   -130       N  
ATOM    110  CA  HIS A  15     -12.259  15.174  18.057  1.00  7.18           C  
ANISOU  110  CA  HIS A  15      680    791   1259     59    -88   -114       C  
ATOM    111  C   HIS A  15     -12.714  16.411  18.841  1.00  7.78           C  
ANISOU  111  C   HIS A  15      747    877   1330     67    -75   -133       C  
ATOM    112  O   HIS A  15     -12.243  16.619  19.964  1.00 13.63           O  
ANISOU  112  O   HIS A  15     1501   1648   2030     70    -46   -128       O  
ATOM    113  CB  HIS A  15     -10.733  15.046  18.079  1.00  7.21           C  
ANISOU  113  CB  HIS A  15      716    817   1207     60    -97    -99       C  
ATOM    114  CG  HIS A  15     -10.255  13.694  17.650  1.00 12.07           C  
ANISOU  114  CG  HIS A  15     1334   1422   1832     56    -97    -82       C  
ATOM    115  ND1 HIS A  15     -10.697  12.520  18.227  1.00 13.42           N  
ANISOU  115  ND1 HIS A  15     1520   1593   1988     52   -125    -89       N  
ATOM    116  CD2 HIS A  15      -9.345  13.333  16.714  1.00 10.79           C  
ANISOU  116  CD2 HIS A  15     1155   1245   1699     53    -70    -61       C  
ATOM    117  CE1 HIS A  15     -10.087  11.496  17.657  1.00 10.15           C  
ANISOU  117  CE1 HIS A  15     1097   1162   1595     50   -117    -79       C  
ATOM    118  NE2 HIS A  15      -9.264  11.962  16.734  1.00 13.56           N  
ANISOU  118  NE2 HIS A  15     1511   1583   2058     50    -86    -59       N  
ATOM    119  N   GLY A  16     -13.617  17.217  18.288  1.00  9.18           N  
ANISOU  119  N   GLY A  16      904   1033   1552     70    -98   -158       N  
ATOM    120  CA  GLY A  16     -14.279  18.258  19.054  1.00 10.27           C  
ANISOU  120  CA  GLY A  16     1023   1172   1707     78    -81   -184       C  
ATOM    121  C   GLY A  16     -13.462  19.497  19.371  1.00 13.59           C  
ANISOU  121  C   GLY A  16     1465   1609   2090     85    -94   -198       C  
ATOM    122  O   GLY A  16     -13.691  20.126  20.405  1.00 16.11           O  
ANISOU  122  O   GLY A  16     1774   1943   2404     91    -64   -221       O  
ATOM    123  N   LEU A  17     -12.538  19.890  18.500  1.00 12.13           N  
ANISOU  123  N   LEU A  17     1307   1421   1883     82   -136   -189       N  
ATOM    124  CA  LEU A  17     -11.730  21.089  18.720  1.00  8.60           C  
ANISOU  124  CA  LEU A  17      876    981   1410     85   -152   -201       C  
ATOM    125  C   LEU A  17     -12.350  22.360  18.146  1.00 12.42           C  
ANISOU  125  C   LEU A  17     1342   1431   1945     90   -188   -221       C  
ATOM    126  O   LEU A  17     -11.846  23.453  18.430  1.00 12.79           O  
ANISOU  126  O   LEU A  17     1396   1477   1988     94   -199   -237       O  
ATOM    127  CB  LEU A  17     -10.332  20.892  18.123  1.00  8.45           C  
ANISOU  127  CB  LEU A  17      891    976   1343     77   -174   -178       C  
ATOM    128  CG  LEU A  17      -9.440  19.912  18.882  1.00  6.88           C  
ANISOU  128  CG  LEU A  17      710    810   1095     76   -144   -161       C  
ATOM    129  CD1 LEU A  17      -8.132  19.715  18.139  1.00 11.13           C  
ANISOU  129  CD1 LEU A  17     1273   1356   1600     69   -167   -144       C  
ATOM    130  CD2 LEU A  17      -9.181  20.414  20.287  1.00  9.30           C  
ANISOU  130  CD2 LEU A  17     1018   1144   1371     83   -116   -177       C  
ATOM    131  N   ASP A  18     -13.418  22.247  17.350  1.00 12.05           N  
ANISOU  131  N   ASP A  18     1285   1353   1939     85   -205   -217       N  
ATOM    132  CA  ASP A  18     -14.131  23.398  16.808  1.00 17.03           C  
ANISOU  132  CA  ASP A  18     1913   1946   2610     82   -234   -226       C  
ATOM    133  C   ASP A  18     -14.607  24.316  17.934  1.00 16.54           C  
ANISOU  133  C   ASP A  18     1820   1882   2580     91   -212   -265       C  
ATOM    134  O   ASP A  18     -15.504  23.955  18.703  1.00 14.79           O  
ANISOU  134  O   ASP A  18     1570   1668   2383     94   -174   -286       O  
ATOM    135  CB  ASP A  18     -15.306  22.921  15.933  1.00 21.30           C  
ANISOU  135  CB  ASP A  18     2448   2460   3186     75   -249   -218       C  
ATOM    136  CG  ASP A  18     -16.247  24.043  15.531  1.00 30.40           C  
ANISOU  136  CG  ASP A  18     3589   3571   4392     75   -277   -229       C  
ATOM    137  OD1 ASP A  18     -15.870  24.869  14.675  1.00 32.76           O  
ANISOU  137  OD1 ASP A  18     3912   3850   4686     74   -314   -210       O  
ATOM    138  OD2 ASP A  18     -17.382  24.085  16.054  1.00 35.87           O  
ANISOU  138  OD2 ASP A  18     4245   4252   5132     74   -261   -254       O  
ATOM    139  N   ASN A  19     -13.980  25.493  18.051  1.00 11.99           N  
ANISOU  139  N   ASN A  19     1252   1299   2006     93   -231   -277       N  
ATOM    140  CA  ASN A  19     -14.286  26.498  19.081  1.00 12.15           C  
ANISOU  140  CA  ASN A  19     1245   1319   2053    100   -213   -320       C  
ATOM    141  C   ASN A  19     -14.107  25.967  20.508  1.00  8.89           C  
ANISOU  141  C   ASN A  19      824    949   1606    113   -153   -350       C  
ATOM    142  O   ASN A  19     -14.751  26.451  21.448  1.00  8.64           O  
ANISOU  142  O   ASN A  19      767    924   1593    117   -120   -390       O  
ATOM    143  CB  ASN A  19     -15.690  27.081  18.892  1.00 17.16           C  
ANISOU  143  CB  ASN A  19     1847   1919   2754     94   -222   -336       C  
ATOM    144  CG  ASN A  19     -15.713  28.205  17.879  1.00 22.87           C  
ANISOU  144  CG  ASN A  19     2577   2601   3510     87   -277   -319       C  
ATOM    145  OD1 ASN A  19     -16.189  28.032  16.755  1.00 27.46           O  
ANISOU  145  OD1 ASN A  19     3175   3161   4099     82   -304   -284       O  
ATOM    146  ND2 ASN A  19     -15.170  29.355  18.256  1.00 22.49           N  
ANISOU  146  ND2 ASN A  19     2522   2551   3471     91   -286   -333       N  
ATOM    147  N   TYR A  20     -13.219  24.992  20.691  1.00  5.38           N  
ANISOU  147  N   TYR A  20      399    537   1108    119   -137   -331       N  
ATOM    148  CA  TYR A  20     -12.883  24.498  22.024  1.00  8.53           C  
ANISOU  148  CA  TYR A  20      807    986   1446    118    -83   -344       C  
ATOM    149  C   TYR A  20     -12.203  25.600  22.837  1.00 10.42           C  
ANISOU  149  C   TYR A  20     1054   1241   1665    124    -81   -384       C  
ATOM    150  O   TYR A  20     -11.185  26.150  22.407  1.00  5.46           O  
ANISOU  150  O   TYR A  20      447    604   1023    120   -118   -375       O  
ATOM    151  CB  TYR A  20     -11.970  23.279  21.912  1.00  6.63           C  
ANISOU  151  CB  TYR A  20      602    776   1141    108    -78   -296       C  
ATOM    152  CG  TYR A  20     -11.685  22.610  23.228  1.00  9.55           C  
ANISOU  152  CG  TYR A  20      983   1198   1449    106    -28   -294       C  
ATOM    153  CD1 TYR A  20     -12.547  21.641  23.735  1.00 14.53           C  
ANISOU  153  CD1 TYR A  20     1599   1842   2082    103     17   -282       C  
ATOM    154  CD2 TYR A  20     -10.557  22.945  23.975  1.00  9.34           C  
ANISOU  154  CD2 TYR A  20      982   1206   1360    107    -28   -302       C  
ATOM    155  CE1 TYR A  20     -12.294  21.030  24.950  1.00 15.20           C  
ANISOU  155  CE1 TYR A  20     1696   1976   2103     99     62   -271       C  
ATOM    156  CE2 TYR A  20     -10.293  22.329  25.196  1.00  9.28           C  
ANISOU  156  CE2 TYR A  20      988   1251   1288    105     12   -296       C  
ATOM    157  CZ  TYR A  20     -11.167  21.379  25.675  1.00 12.05           C  
ANISOU  157  CZ  TYR A  20     1326   1616   1637    101     57   -277       C  
ATOM    158  OH  TYR A  20     -10.913  20.772  26.881  1.00 14.37           O  
ANISOU  158  OH  TYR A  20     1635   1963   1861     96     96   -261       O  
ATOM    159  N   ARG A  21     -12.755  25.902  24.024  1.00  8.91           N  
ANISOU  159  N   ARG A  21      842   1074   1470    131    -36   -432       N  
ATOM    160  CA  ARG A  21     -12.378  27.077  24.829  1.00  7.47           C  
ANISOU  160  CA  ARG A  21      655    900   1283    138    -33   -490       C  
ATOM    161  C   ARG A  21     -12.345  28.355  23.984  1.00  8.28           C  
ANISOU  161  C   ARG A  21      748    950   1449    132    -89   -489       C  
ATOM    162  O   ARG A  21     -11.538  29.256  24.226  1.00  6.57           O  
ANISOU  162  O   ARG A  21      538    733   1224    131   -108   -507       O  
ATOM    163  CB  ARG A  21     -11.035  26.884  25.545  1.00  7.60           C  
ANISOU  163  CB  ARG A  21      710    967   1210    132    -30   -484       C  
ATOM    164  CG  ARG A  21     -10.914  25.672  26.478  1.00 11.54           C  
ANISOU  164  CG  ARG A  21     1229   1530   1627    125     17   -459       C  
ATOM    165  CD  ARG A  21     -12.017  25.581  27.535  1.00 20.52           C  
ANISOU  165  CD  ARG A  21     2341   2698   2759    128     79   -498       C  
ATOM    166  NE  ARG A  21     -11.738  24.537  28.530  1.00 20.60           N  
ANISOU  166  NE  ARG A  21     2375   2773   2679    119    121   -468       N  
ATOM    167  CZ  ARG A  21     -12.508  23.465  28.716  1.00 24.47           C  
ANISOU  167  CZ  ARG A  21     2858   3277   3164    111    164   -432       C  
ATOM    168  NH1 ARG A  21     -12.194  22.559  29.637  1.00 24.07           N  
ANISOU  168  NH1 ARG A  21     2831   3283   3030    102    198   -397       N  
ATOM    169  NH2 ARG A  21     -13.590  23.288  27.966  1.00 25.61           N  
ANISOU  169  NH2 ARG A  21     2969   3375   3388    112    169   -427       N  
ATOM    170  N   GLY A  22     -13.230  28.449  22.992  1.00  6.47           N  
ANISOU  170  N   GLY A  22      500    677   1282    127   -116   -463       N  
ATOM    171  CA  GLY A  22     -13.299  29.621  22.146  1.00  6.57           C  
ANISOU  171  CA  GLY A  22      500    644   1353    121   -168   -454       C  
ATOM    172  C   GLY A  22     -12.336  29.667  20.973  1.00  6.15           C  
ANISOU  172  C   GLY A  22      473    572   1291    115   -218   -405       C  
ATOM    173  O   GLY A  22     -12.516  30.517  20.089  1.00  8.12           O  
ANISOU  173  O   GLY A  22      712    786   1590    109   -263   -384       O  
ATOM    174  N   TYR A  23     -11.340  28.783  20.903  1.00  5.72           N  
ANISOU  174  N   TYR A  23      453    542   1178    117   -213   -384       N  
ATOM    175  CA  TYR A  23     -10.378  28.812  19.794  1.00  8.11           C  
ANISOU  175  CA  TYR A  23      783    829   1468    110   -254   -338       C  
ATOM    176  C   TYR A  23     -10.924  28.064  18.571  1.00  5.18           C  
ANISOU  176  C   TYR A  23      425    438   1104    103   -272   -293       C  
ATOM    177  O   TYR A  23     -11.135  26.849  18.620  1.00  4.98           O  
ANISOU  177  O   TYR A  23      402    436   1054    102   -254   -285       O  
ATOM    178  CB  TYR A  23      -9.038  28.216  20.240  1.00  5.07           C  
ANISOU  178  CB  TYR A  23      434    482   1012    103   -241   -336       C  
ATOM    179  CG  TYR A  23      -8.363  29.007  21.339  1.00  5.31           C  
ANISOU  179  CG  TYR A  23      462    532   1023    107   -227   -376       C  
ATOM    180  CD1 TYR A  23      -7.501  30.056  21.039  1.00  5.37           C  
ANISOU  180  CD1 TYR A  23      475    524   1043    104   -250   -363       C  
ATOM    181  CD2 TYR A  23      -8.599  28.709  22.683  1.00  5.54           C  
ANISOU  181  CD2 TYR A  23      485    599   1019    116   -185   -423       C  
ATOM    182  CE1 TYR A  23      -6.875  30.794  22.051  1.00  5.64           C  
ANISOU  182  CE1 TYR A  23      503    575   1065    107   -240   -402       C  
ATOM    183  CE2 TYR A  23      -7.976  29.436  23.705  1.00  5.82           C  
ANISOU  183  CE2 TYR A  23      520    661   1032    118   -175   -462       C  
ATOM    184  CZ  TYR A  23      -7.113  30.480  23.378  1.00  5.87           C  
ANISOU  184  CZ  TYR A  23      526    646   1057    113   -206   -452       C  
ATOM    185  OH  TYR A  23      -6.503  31.202  24.374  1.00  6.20           O  
ANISOU  185  OH  TYR A  23      564    710   1081    114   -198   -490       O  
ATOM    186  N   SER A  24     -11.128  28.788  17.468  1.00  5.87           N  
ANISOU  186  N   SER A  24      526    489   1214     98   -303   -257       N  
ATOM    187  CA  SER A  24     -11.715  28.238  16.249  1.00  8.72           C  
ANISOU  187  CA  SER A  24      905    832   1576     88   -321   -219       C  
ATOM    188  C   SER A  24     -10.798  27.211  15.587  1.00  9.67           C  
ANISOU  188  C   SER A  24     1060    979   1637     80   -320   -184       C  
ATOM    189  O   SER A  24      -9.587  27.178  15.812  1.00  9.04           O  
ANISOU  189  O   SER A  24      995    925   1513     74   -312   -177       O  
ATOM    190  CB  SER A  24     -12.019  29.358  15.252  1.00 10.52           C  
ANISOU  190  CB  SER A  24     1138   1022   1836     80   -359   -190       C  
ATOM    191  OG  SER A  24     -10.834  30.055  14.890  1.00  8.03           O  
ANISOU  191  OG  SER A  24      844    702   1506     76   -376   -166       O  
ATOM    192  N   LEU A  25     -11.403  26.383  14.718  1.00  6.47           N  
ANISOU  192  N   LEU A  25      663    574   1223     72   -325   -161       N  
ATOM    193  CA  LEU A  25     -10.698  25.251  14.119  1.00  6.72           C  
ANISOU  193  CA  LEU A  25      719    640   1196     61   -316   -136       C  
ATOM    194  C   LEU A  25      -9.457  25.685  13.347  1.00  5.26           C  
ANISOU  194  C   LEU A  25      563    466    970     46   -329   -105       C  
ATOM    195  O   LEU A  25      -8.469  24.943  13.297  1.00  5.43           O  
ANISOU  195  O   LEU A  25      600    521    943     37   -311    -98       O  
ATOM    196  CB  LEU A  25     -11.651  24.484  13.195  1.00  9.04           C  
ANISOU  196  CB  LEU A  25     1013    926   1497     57   -326   -123       C  
ATOM    197  CG  LEU A  25     -11.231  23.093  12.725  1.00 15.01           C  
ANISOU  197  CG  LEU A  25     1782   1713   2208     49   -312   -113       C  
ATOM    198  CD1 LEU A  25     -11.086  22.138  13.911  1.00 14.16           C  
ANISOU  198  CD1 LEU A  25     1657   1626   2098     55   -279   -133       C  
ATOM    199  CD2 LEU A  25     -12.249  22.556  11.717  1.00 14.73           C  
ANISOU  199  CD2 LEU A  25     1743   1665   2187     46   -330   -106       C  
ATOM    200  N   GLY A  26      -9.494  26.867  12.717  1.00  4.63           N  
ANISOU  200  N   GLY A  26      489    355    914     40   -359    -88       N  
ATOM    201  CA  GLY A  26      -8.329  27.351  11.990  1.00  4.62           C  
ANISOU  201  CA  GLY A  26      511    363    881     22   -372    -57       C  
ATOM    202  C   GLY A  26      -7.097  27.556  12.858  1.00  5.28           C  
ANISOU  202  C   GLY A  26      596    466    945     22   -352    -71       C  
ATOM    203  O   GLY A  26      -5.970  27.422  12.376  1.00  4.32           O  
ANISOU  203  O   GLY A  26      491    366    784      5   -348    -52       O  
ATOM    204  N   ASN A  27      -7.289  27.907  14.133  1.00  5.00           N  
ANISOU  204  N   ASN A  27      539    424    938     40   -339   -107       N  
ATOM    205  CA  ASN A  27      -6.153  28.088  15.038  1.00  4.33           C  
ANISOU  205  CA  ASN A  27      454    360    831     40   -321   -125       C  
ATOM    206  C   ASN A  27      -5.368  26.786  15.207  1.00  3.99           C  
ANISOU  206  C   ASN A  27      424    362    731     33   -294   -122       C  
ATOM    207  O   ASN A  27      -4.136  26.775  15.112  1.00  3.89           O  
ANISOU  207  O   ASN A  27      423    367    687     21   -288   -113       O  
ATOM    208  CB  ASN A  27      -6.644  28.605  16.395  1.00  4.50           C  
ANISOU  208  CB  ASN A  27      448    375    888     59   -312   -173       C  
ATOM    209  CG  ASN A  27      -6.994  30.092  16.371  1.00  8.88           C  
ANISOU  209  CG  ASN A  27      984    884   1505     68   -338   -181       C  
ATOM    210  OD1 ASN A  27      -6.115  30.947  16.530  1.00  7.55           O  
ANISOU  210  OD1 ASN A  27      816    709   1343     62   -345   -183       O  
ATOM    211  ND2 ASN A  27      -8.265  30.402  16.174  1.00  5.15           N  
ANISOU  211  ND2 ASN A  27      491    379   1087     81   -353   -187       N  
ATOM    212  N   TRP A  28      -6.075  25.667  15.419  1.00  3.86           N  
ANISOU  212  N   TRP A  28      402    360    707     41   -280   -130       N  
ATOM    213  CA  TRP A  28      -5.396  24.392  15.650  1.00  3.61           C  
ANISOU  213  CA  TRP A  28      378    362    632     38   -258   -127       C  
ATOM    214  C   TRP A  28      -4.689  23.885  14.390  1.00  3.50           C  
ANISOU  214  C   TRP A  28      383    359    588     21   -259    -99       C  
ATOM    215  O   TRP A  28      -3.584  23.340  14.473  1.00  3.36           O  
ANISOU  215  O   TRP A  28      372    365    540     15   -246    -96       O  
ATOM    216  CB  TRP A  28      -6.395  23.345  16.156  1.00  3.59           C  
ANISOU  216  CB  TRP A  28      358    365    640     48   -247   -141       C  
ATOM    217  CG  TRP A  28      -7.247  23.813  17.297  1.00  5.64           C  
ANISOU  217  CG  TRP A  28      591    620    933     63   -244   -175       C  
ATOM    218  CD1 TRP A  28      -8.409  24.520  17.212  1.00  7.24           C  
ANISOU  218  CD1 TRP A  28      773    791   1185     70   -254   -189       C  
ATOM    219  CD2 TRP A  28      -7.008  23.598  18.696  1.00  8.77           C  
ANISOU  219  CD2 TRP A  28      982   1044   1307     72   -214   -197       C  
ATOM    220  NE1 TRP A  28      -8.913  24.756  18.469  1.00  7.25           N  
ANISOU  220  NE1 TRP A  28      751    800   1202     82   -231   -226       N  
ATOM    221  CE2 TRP A  28      -8.071  24.204  19.398  1.00  6.66           C  
ANISOU  221  CE2 TRP A  28      692    766   1074     83   -202   -228       C  
ATOM    222  CE3 TRP A  28      -6.000  22.948  19.425  1.00 15.16           C  
ANISOU  222  CE3 TRP A  28     1806   1888   2066     72   -196   -190       C  
ATOM    223  CZ2 TRP A  28      -8.158  24.187  20.797  1.00 10.99           C  
ANISOU  223  CZ2 TRP A  28     1234   1343   1599     92   -166   -255       C  
ATOM    224  CZ3 TRP A  28      -6.090  22.929  20.825  1.00 16.12           C  
ANISOU  224  CZ3 TRP A  28     1923   2037   2164     82   -167   -211       C  
ATOM    225  CH2 TRP A  28      -7.164  23.543  21.488  1.00 14.15           C  
ANISOU  225  CH2 TRP A  28     1654   1782   1940     90   -150   -243       C  
ATOM    226  N   VAL A  29      -5.310  24.048  13.220  1.00  3.62           N  
ANISOU  226  N   VAL A  29      404    360    611     13   -277    -81       N  
ATOM    227  CA  VAL A  29      -4.673  23.644  11.967  1.00  4.18           C  
ANISOU  227  CA  VAL A  29      491    448    648     -6   -280    -61       C  
ATOM    228  C   VAL A  29      -3.481  24.547  11.658  1.00  4.11           C  
ANISOU  228  C   VAL A  29      491    444    626    -22   -287    -48       C  
ATOM    229  O   VAL A  29      -2.431  24.080  11.192  1.00  3.65           O  
ANISOU  229  O   VAL A  29      439    411    536    -35   -277    -44       O  
ATOM    230  CB  VAL A  29      -5.718  23.656  10.834  1.00  3.83           C  
ANISOU  230  CB  VAL A  29      452    392    613    -11   -302    -47       C  
ATOM    231  CG1 VAL A  29      -5.090  23.305   9.485  1.00  3.94           C  
ANISOU  231  CG1 VAL A  29      482    431    585    -32   -308    -32       C  
ATOM    232  CG2 VAL A  29      -6.883  22.697  11.174  1.00  3.79           C  
ANISOU  232  CG2 VAL A  29      431    379    628      4   -295    -64       C  
ATOM    233  N   CYS A  30      -3.628  25.850  11.909  1.00  3.89           N  
ANISOU  233  N   CYS A  30      460    387    630    -21   -306    -43       N  
ATOM    234  CA  CYS A  30      -2.523  26.796  11.758  1.00  4.02           C  
ANISOU  234  CA  CYS A  30      480    399    647    -37   -317    -31       C  
ATOM    235  C   CYS A  30      -1.328  26.409  12.622  1.00  7.88           C  
ANISOU  235  C   CYS A  30      964    913   1117    -35   -291    -52       C  
ATOM    236  O   CYS A  30      -0.175  26.447  12.170  1.00  3.86           O  
ANISOU  236  O   CYS A  30      458    419    588    -54   -289    -43       O  
ATOM    237  CB  CYS A  30      -2.996  28.201  12.129  1.00  4.28           C  
ANISOU  237  CB  CYS A  30      504    390    733    -31   -342    -31       C  
ATOM    238  SG  CYS A  30      -1.774  29.502  11.768  1.00 10.03           S  
ANISOU  238  SG  CYS A  30     1233   1099   1477    -57   -364     -8       S  
ATOM    239  N   ALA A  31      -1.589  26.082  13.887  1.00  3.68           N  
ANISOU  239  N   ALA A  31      421    386    591    -14   -275    -78       N  
ATOM    240  CA  ALA A  31      -0.522  25.661  14.788  1.00  5.05           C  
ANISOU  240  CA  ALA A  31      591    584    745    -11   -256    -95       C  
ATOM    241  C   ALA A  31       0.129  24.370  14.298  1.00  3.39           C  
ANISOU  241  C   ALA A  31      384    401    502    -17   -240    -88       C  
ATOM    242  O   ALA A  31       1.362  24.263  14.254  1.00  3.39           O  
ANISOU  242  O   ALA A  31      382    417    489    -26   -234    -89       O  
ATOM    243  CB  ALA A  31      -1.084  25.509  16.205  1.00  4.02           C  
ANISOU  243  CB  ALA A  31      451    457    621     11   -247   -122       C  
ATOM    244  N   ALA A  32      -0.680  23.386  13.885  1.00  3.29           N  
ANISOU  244  N   ALA A  32      375    393    483    -12   -235    -84       N  
ATOM    245  CA  ALA A  32      -0.107  22.149  13.343  1.00  5.97           C  
ANISOU  245  CA  ALA A  32      715    753    801    -17   -223    -83       C  
ATOM    246  C   ALA A  32       0.751  22.402  12.100  1.00  4.59           C  
ANISOU  246  C   ALA A  32      547    590    608    -41   -229    -75       C  
ATOM    247  O   ALA A  32       1.736  21.693  11.866  1.00  4.52           O  
ANISOU  247  O   ALA A  32      532    599    585    -48   -219    -83       O  
ATOM    248  CB  ALA A  32      -1.225  21.155  13.019  1.00  3.15           C  
ANISOU  248  CB  ALA A  32      358    392    448    -10   -221    -84       C  
ATOM    249  N   LYS A  33       0.398  23.395  11.290  1.00  5.12           N  
ANISOU  249  N   LYS A  33      623    644    678    -56   -248    -57       N  
ATOM    250  CA  LYS A  33       1.213  23.718  10.123  1.00  3.75           C  
ANISOU  250  CA  LYS A  33      457    484    482    -85   -259    -43       C  
ATOM    251  C   LYS A  33       2.612  24.158  10.537  1.00  3.79           C  
ANISOU  251  C   LYS A  33      453    494    493    -97   -254    -49       C  
ATOM    252  O   LYS A  33       3.610  23.591  10.084  1.00  4.55           O  
ANISOU  252  O   LYS A  33      545    614    569   -111   -236    -56       O  
ATOM    253  CB  LYS A  33       0.534  24.809   9.289  1.00 10.36           C  
ANISOU  253  CB  LYS A  33     1309   1301   1325   -101   -288    -12       C  
ATOM    254  CG  LYS A  33       1.372  25.322   8.109  1.00 11.27           C  
ANISOU  254  CG  LYS A  33     1438   1433   1411   -142   -303     17       C  
ATOM    255  CD  LYS A  33       1.593  24.241   7.056  1.00 14.87           C  
ANISOU  255  CD  LYS A  33     1906   1930   1816   -155   -284      9       C  
ATOM    256  CE  LYS A  33       2.542  24.729   5.957  1.00 17.96           C  
ANISOU  256  CE  LYS A  33     2309   2346   2168   -193   -269     36       C  
ATOM    257  NZ  LYS A  33       2.553  23.785   4.800  1.00 21.44           N  
ANISOU  257  NZ  LYS A  33     2765   2831   2553   -207   -253     25       N  
ATOM    258  N   PHE A  34       2.704  25.164  11.414  1.00  3.80           N  
ANISOU  258  N   PHE A  34      447    474    524    -89   -260    -49       N  
ATOM    259  CA  PHE A  34       4.022  25.654  11.816  1.00  7.24           C  
ANISOU  259  CA  PHE A  34      869    912    971   -101   -257    -57       C  
ATOM    260  C   PHE A  34       4.740  24.700  12.777  1.00  8.83           C  
ANISOU  260  C   PHE A  34     1055   1133   1167    -81   -237    -84       C  
ATOM    261  O   PHE A  34       5.974  24.675  12.794  1.00  6.95           O  
ANISOU  261  O   PHE A  34      802    905    933    -93   -232    -93       O  
ATOM    262  CB  PHE A  34       3.900  27.047  12.441  1.00  4.45           C  
ANISOU  262  CB  PHE A  34      510    527    654    -99   -272    -55       C  
ATOM    263  CG  PHE A  34       3.288  28.075  11.529  1.00  4.32           C  
ANISOU  263  CG  PHE A  34      504    482    657   -120   -300    -22       C  
ATOM    264  CD1 PHE A  34       3.712  28.201  10.216  1.00  6.03           C  
ANISOU  264  CD1 PHE A  34      732    708    852   -154   -303     14       C  
ATOM    265  CD2 PHE A  34       2.299  28.924  11.992  1.00  8.83           C  
ANISOU  265  CD2 PHE A  34     1075   1018   1263   -103   -317    -22       C  
ATOM    266  CE1 PHE A  34       3.157  29.160   9.375  1.00  8.04           C  
ANISOU  266  CE1 PHE A  34      999    937   1118   -174   -329     56       C  
ATOM    267  CE2 PHE A  34       1.738  29.881  11.164  1.00 11.15           C  
ANISOU  267  CE2 PHE A  34     1375   1279   1582   -120   -349     14       C  
ATOM    268  CZ  PHE A  34       2.166  30.003   9.850  1.00  8.75           C  
ANISOU  268  CZ  PHE A  34     1084    984   1257   -159   -362     57       C  
ATOM    269  N   GLU A  35       4.016  23.890  13.566  1.00  3.50           N  
ANISOU  269  N   GLU A  35      384    463    486    -55   -226    -92       N  
ATOM    270  CA  GLU A  35       4.729  23.049  14.532  1.00  3.42           C  
ANISOU  270  CA  GLU A  35      362    467    472    -38   -214   -106       C  
ATOM    271  C   GLU A  35       5.290  21.767  13.908  1.00  4.42           C  
ANISOU  271  C   GLU A  35      480    610    590    -40   -205   -112       C  
ATOM    272  O   GLU A  35       6.270  21.221  14.420  1.00  3.44           O  
ANISOU  272  O   GLU A  35      340    495    473    -33   -200   -122       O  
ATOM    273  CB  GLU A  35       3.823  22.687  15.724  1.00  3.30           C  
ANISOU  273  CB  GLU A  35      352    449    455    -14   -211   -110       C  
ATOM    274  CG  GLU A  35       3.404  23.868  16.608  1.00  6.49           C  
ANISOU  274  CG  GLU A  35      756    840    869     -8   -220   -119       C  
ATOM    275  CD  GLU A  35       4.477  24.317  17.601  1.00  7.52           C  
ANISOU  275  CD  GLU A  35      877    978   1000     -5   -223   -133       C  
ATOM    276  OE1 GLU A  35       5.627  23.848  17.518  1.00  6.99           O  
ANISOU  276  OE1 GLU A  35      802    925    931     -9   -222   -132       O  
ATOM    277  OE2 GLU A  35       4.173  25.166  18.466  1.00 11.13           O  
ANISOU  277  OE2 GLU A  35     1335   1430   1465      2   -230   -149       O  
ATOM    278  N   SER A  36       4.699  21.257  12.824  1.00  3.80           N  
ANISOU  278  N   SER A  36      410    534    501    -49   -203   -110       N  
ATOM    279  CA  SER A  36       5.124  19.960  12.302  1.00  5.75           C  
ANISOU  279  CA  SER A  36      646    795    744    -47   -188   -125       C  
ATOM    280  C   SER A  36       5.013  19.822  10.789  1.00  7.14           C  
ANISOU  280  C   SER A  36      832    984    898    -71   -176   -125       C  
ATOM    281  O   SER A  36       5.422  18.794  10.242  1.00  3.68           O  
ANISOU  281  O   SER A  36      384    558    457    -71   -156   -145       O  
ATOM    282  CB  SER A  36       4.279  18.850  12.927  1.00  3.27           C  
ANISOU  282  CB  SER A  36      331    473    439    -23   -188   -127       C  
ATOM    283  OG  SER A  36       2.897  19.075  12.633  1.00  3.20           O  
ANISOU  283  OG  SER A  36      339    452    424    -24   -193   -115       O  
ATOM    284  N   ASN A  37       4.447  20.823  10.107  1.00  3.68           N  
ANISOU  284  N   ASN A  37      413    542    443    -89   -190   -105       N  
ATOM    285  CA  ASN A  37       3.979  20.669   8.720  1.00  3.88           C  
ANISOU  285  CA  ASN A  37      455    583    437   -109   -188   -100       C  
ATOM    286  C   ASN A  37       3.105  19.422   8.556  1.00  5.56           C  
ANISOU  286  C   ASN A  37      667    795    649    -94   -188   -120       C  
ATOM    287  O   ASN A  37       3.240  18.667   7.585  1.00  6.28           O  
ANISOU  287  O   ASN A  37      760    907    719   -105   -174   -139       O  
ATOM    288  CB  ASN A  37       5.146  20.645   7.730  1.00 20.15           C  
ANISOU  288  CB  ASN A  37     2512   2672   2471   -137   -159   -106       C  
ATOM    289  CG  ASN A  37       4.730  21.084   6.327  1.00 27.05           C  
ANISOU  289  CG  ASN A  37     3411   3566   3299   -167   -164    -86       C  
ATOM    290  OD1 ASN A  37       3.564  21.412   6.082  1.00 28.35           O  
ANISOU  290  OD1 ASN A  37     3595   3720   3456   -165   -195    -67       O  
ATOM    291  ND2 ASN A  37       5.684  21.082   5.399  1.00 30.86           N  
ANISOU  291  ND2 ASN A  37     3894   4082   3750   -195   -133    -90       N  
ATOM    292  N   PHE A  38       2.191  19.215   9.517  1.00  3.55           N  
ANISOU  292  N   PHE A  38      410    518    422    -70   -203   -118       N  
ATOM    293  CA  PHE A  38       1.202  18.130   9.547  1.00  3.48           C  
ANISOU  293  CA  PHE A  38      398    500    426    -55   -201   -128       C  
ATOM    294  C   PHE A  38       1.825  16.721   9.649  1.00  3.51           C  
ANISOU  294  C   PHE A  38      381    507    444    -44   -182   -158       C  
ATOM    295  O   PHE A  38       1.155  15.733   9.345  1.00  4.11           O  
ANISOU  295  O   PHE A  38      452    576    532    -38   -181   -174       O  
ATOM    296  CB  PHE A  38       0.256  18.174   8.330  1.00  3.68           C  
ANISOU  296  CB  PHE A  38      438    530    429    -69   -215   -125       C  
ATOM    297  CG  PHE A  38      -0.391  19.522   8.078  1.00  4.22           C  
ANISOU  297  CG  PHE A  38      520    592    491    -77   -234    -95       C  
ATOM    298  CD1 PHE A  38      -0.867  20.300   9.119  1.00  4.42           C  
ANISOU  298  CD1 PHE A  38      542    593    546    -61   -238    -79       C  
ATOM    299  CD2 PHE A  38      -0.547  19.988   6.776  1.00  7.66           C  
ANISOU  299  CD2 PHE A  38      973   1045    893    -98   -251    -84       C  
ATOM    300  CE1 PHE A  38      -1.475  21.533   8.868  1.00  4.90           C  
ANISOU  300  CE1 PHE A  38      611    637    612    -65   -258    -56       C  
ATOM    301  CE2 PHE A  38      -1.159  21.218   6.523  1.00  8.44           C  
ANISOU  301  CE2 PHE A  38     1084   1128    995   -102   -274    -51       C  
ATOM    302  CZ  PHE A  38      -1.614  21.985   7.576  1.00  4.89           C  
ANISOU  302  CZ  PHE A  38      626    646    586    -85   -279    -39       C  
ATOM    303  N   ASN A  39       3.081  16.593  10.077  1.00  3.52           N  
ANISOU  303  N   ASN A  39      369    516    453    -41   -165   -164       N  
ATOM    304  CA  ASN A  39       3.745  15.293  10.245  1.00  3.61           C  
ANISOU  304  CA  ASN A  39      356    523    491    -28   -147   -187       C  
ATOM    305  C   ASN A  39       3.554  14.767  11.673  1.00  3.45           C  
ANISOU  305  C   ASN A  39      326    482    504     -1   -154   -171       C  
ATOM    306  O   ASN A  39       3.964  15.425  12.633  1.00  3.36           O  
ANISOU  306  O   ASN A  39      314    472    490      5   -162   -154       O  
ATOM    307  CB  ASN A  39       5.235  15.452   9.919  1.00  4.06           C  
ANISOU  307  CB  ASN A  39      399    599    544    -39   -127   -201       C  
ATOM    308  CG  ASN A  39       6.033  14.145  10.030  1.00  5.47           C  
ANISOU  308  CG  ASN A  39      547    770    761    -25   -110   -229       C  
ATOM    309  OD1 ASN A  39       5.478  13.054  10.069  1.00  5.35           O  
ANISOU  309  OD1 ASN A  39      523    737    772    -11   -110   -241       O  
ATOM    310  ND2 ASN A  39       7.353  14.274  10.086  1.00  6.50           N  
ANISOU  310  ND2 ASN A  39      657    910    903    -28    -96   -239       N  
ATOM    311  N   THR A  40       2.947  13.574  11.818  1.00  3.49           N  
ANISOU  311  N   THR A  40      320    468    538     12   -151   -177       N  
ATOM    312  CA  THR A  40       2.819  12.956  13.140  1.00  3.45           C  
ANISOU  312  CA  THR A  40      305    445    561     34   -154   -155       C  
ATOM    313  C   THR A  40       4.157  12.518  13.727  1.00  3.58           C  
ANISOU  313  C   THR A  40      302    462    598     46   -152   -154       C  
ATOM    314  O   THR A  40       4.263  12.391  14.947  1.00  3.75           O  
ANISOU  314  O   THR A  40      320    478    627     62   -161   -127       O  
ATOM    315  CB  THR A  40       1.886  11.728  13.118  1.00  3.54           C  
ANISOU  315  CB  THR A  40      307    431    610     43   -151   -157       C  
ATOM    316  OG1 THR A  40       2.400  10.741  12.222  1.00  3.77           O  
ANISOU  316  OG1 THR A  40      317    452    665     41   -140   -191       O  
ATOM    317  CG2 THR A  40       0.470  12.100  12.694  1.00  3.46           C  
ANISOU  317  CG2 THR A  40      309    416    588     34   -158   -157       C  
ATOM    318  N   GLN A  41       5.171  12.260  12.906  1.00  3.76           N  
ANISOU  318  N   GLN A  41      307    491    630     39   -139   -183       N  
ATOM    319  CA  GLN A  41       6.450  11.760  13.415  1.00  4.28           C  
ANISOU  319  CA  GLN A  41      346    552    728     52   -139   -185       C  
ATOM    320  C   GLN A  41       7.431  12.880  13.777  1.00  4.91           C  
ANISOU  320  C   GLN A  41      427    653    787     45   -146   -180       C  
ATOM    321  O   GLN A  41       8.616  12.612  13.994  1.00  4.13           O  
ANISOU  321  O   GLN A  41      300    553    715     52   -146   -189       O  
ATOM    322  CB  GLN A  41       7.082  10.810  12.397  1.00  4.25           C  
ANISOU  322  CB  GLN A  41      315    540    758     49   -119   -228       C  
ATOM    323  CG  GLN A  41       6.208   9.582  12.117  1.00  8.48           C  
ANISOU  323  CG  GLN A  41      844   1048   1330     57   -115   -239       C  
ATOM    324  CD  GLN A  41       6.958   8.449  11.435  1.00 12.95           C  
ANISOU  324  CD  GLN A  41     1374   1598   1950     63    -98   -284       C  
ATOM    325  OE1 GLN A  41       7.506   7.564  12.097  1.00 13.39           O  
ANISOU  325  OE1 GLN A  41     1401   1623   2064     84   -106   -276       O  
ATOM    326  NE2 GLN A  41       6.967   8.459  10.101  1.00  9.16           N  
ANISOU  326  NE2 GLN A  41      894   1137   1449     44    -76   -333       N  
ATOM    327  N   ALA A  42       6.963  14.121  13.878  1.00  4.00           N  
ANISOU  327  N   ALA A  42      336    552    631     33   -154   -167       N  
ATOM    328  CA  ALA A  42       7.859  15.248  14.101  1.00  4.60           C  
ANISOU  328  CA  ALA A  42      410    644    694     23   -160   -166       C  
ATOM    329  C   ALA A  42       8.341  15.296  15.555  1.00  4.68           C  
ANISOU  329  C   ALA A  42      412    653    713     42   -184   -148       C  
ATOM    330  O   ALA A  42       7.571  15.030  16.483  1.00  3.71           O  
ANISOU  330  O   ALA A  42      301    525    582     57   -197   -126       O  
ATOM    331  CB  ALA A  42       7.146  16.553  13.728  1.00  7.52           C  
ANISOU  331  CB  ALA A  42      807   1023   1029      3   -164   -158       C  
ATOM    332  N   THR A  43       9.631  15.623  15.747  1.00  3.99           N  
ANISOU  332  N   THR A  43      301    573    640     40   -190   -159       N  
ATOM    333  CA  THR A  43      10.227  15.763  17.079  1.00  4.09           C  
ANISOU  333  CA  THR A  43      313    588    653     55   -212   -141       C  
ATOM    334  C   THR A  43      11.325  16.829  17.054  1.00 10.38           C  
ANISOU  334  C   THR A  43     1100   1393   1452     40   -213   -153       C  
ATOM    335  O   THR A  43      12.024  17.001  16.050  1.00  8.44           O  
ANISOU  335  O   THR A  43      832   1149   1224     24   -196   -176       O  
ATOM    336  CB  THR A  43      10.843  14.451  17.609  1.00 10.21           C  
ANISOU  336  CB  THR A  43     1065   1350   1463     77   -221   -131       C  
ATOM    337  OG1 THR A  43      11.916  14.043  16.752  1.00 11.55           O  
ANISOU  337  OG1 THR A  43     1201   1513   1674     73   -206   -159       O  
ATOM    338  CG2 THR A  43       9.823  13.322  17.680  1.00 11.43           C  
ANISOU  338  CG2 THR A  43     1225   1489   1629     91   -219   -114       C  
ATOM    339  N   ASN A  44      11.503  17.512  18.188  1.00  4.28           N  
ANISOU  339  N   ASN A  44      340    627    661     45   -231   -141       N  
ATOM    340  CA  ASN A  44      12.504  18.569  18.333  1.00  4.46           C  
ANISOU  340  CA  ASN A  44      352    652    689     32   -237   -153       C  
ATOM    341  C   ASN A  44      12.944  18.619  19.792  1.00  4.68           C  
ANISOU  341  C   ASN A  44      383    689    707     46   -262   -142       C  
ATOM    342  O   ASN A  44      12.126  18.428  20.697  1.00  6.06           O  
ANISOU  342  O   ASN A  44      579    871    851     58   -272   -125       O  
ATOM    343  CB  ASN A  44      11.946  19.955  17.941  1.00  8.03           C  
ANISOU  343  CB  ASN A  44      824   1104   1124     11   -230   -157       C  
ATOM    344  CG  ASN A  44      11.615  20.078  16.457  1.00 15.46           C  
ANISOU  344  CG  ASN A  44     1762   2043   2068    -10   -209   -164       C  
ATOM    345  OD1 ASN A  44      12.498  20.008  15.598  1.00 19.53           O  
ANISOU  345  OD1 ASN A  44     2251   2563   2608    -25   -195   -180       O  
ATOM    346  ND2 ASN A  44      10.334  20.290  16.153  1.00 10.63           N  
ANISOU  346  ND2 ASN A  44     1177   1428   1433    -13   -205   -154       N  
ATOM    347  N   ARG A  45      14.221  18.932  20.029  1.00  4.98           N  
ANISOU  347  N   ARG A  45      398    727    768     44   -273   -154       N  
ATOM    348  CA  ARG A  45      14.726  19.081  21.392  1.00  7.44           C  
ANISOU  348  CA  ARG A  45      711   1050   1067     54   -302   -147       C  
ATOM    349  C   ARG A  45      14.723  20.550  21.817  1.00  7.43           C  
ANISOU  349  C   ARG A  45      720   1053   1049     41   -308   -163       C  
ATOM    350  O   ARG A  45      15.009  21.439  21.015  1.00 11.10           O  
ANISOU  350  O   ARG A  45     1177   1507   1534     23   -295   -179       O  
ATOM    351  CB  ARG A  45      16.135  18.487  21.523  1.00 14.67           C  
ANISOU  351  CB  ARG A  45     1592   1961   2021     62   -317   -152       C  
ATOM    352  CG  ARG A  45      16.692  18.544  22.951  1.00 19.19           C  
ANISOU  352  CG  ARG A  45     2164   2550   2579     73   -354   -143       C  
ATOM    353  CD  ARG A  45      17.354  17.246  23.370  1.00 28.06           C  
ANISOU  353  CD  ARG A  45     3267   3671   3725     92   -374   -123       C  
ATOM    354  NE  ARG A  45      16.459  16.115  23.169  1.00 35.39           N  
ANISOU  354  NE  ARG A  45     4206   4593   4648    105   -364    -98       N  
ATOM    355  CZ  ARG A  45      16.792  15.008  22.515  1.00 37.36           C  
ANISOU  355  CZ  ARG A  45     4432   4820   4943    115   -355    -96       C  
ATOM    356  NH1 ARG A  45      18.019  14.880  22.019  1.00 37.93           N  
ANISOU  356  NH1 ARG A  45     4469   4878   5066    114   -353   -118       N  
ATOM    357  NH2 ARG A  45      15.901  14.031  22.367  1.00 34.37           N  
ANISOU  357  NH2 ARG A  45     4064   4433   4563    125   -346    -74       N  
ATOM    358  N   ASN A  46      14.381  20.803  23.081  1.00  5.88           N  
ANISOU  358  N   ASN A  46      541    872    819     49   -328   -158       N  
ATOM    359  CA  ASN A  46      14.332  22.159  23.623  1.00  6.69           C  
ANISOU  359  CA  ASN A  46      653    978    910     39   -335   -179       C  
ATOM    360  C   ASN A  46      15.656  22.539  24.284  1.00  6.89           C  
ANISOU  360  C   ASN A  46      657   1009    953     39   -361   -195       C  
ATOM    361  O   ASN A  46      16.423  21.686  24.721  1.00  6.61           O  
ANISOU  361  O   ASN A  46      605    982    923     50   -381   -184       O  
ATOM    362  CB  ASN A  46      13.199  22.303  24.645  1.00 12.35           C  
ANISOU  362  CB  ASN A  46     1399   1713   1581     46   -340   -175       C  
ATOM    363  CG  ASN A  46      11.881  21.733  24.143  1.00 19.92           C  
ANISOU  363  CG  ASN A  46     2376   2667   2524     50   -317   -158       C  
ATOM    364  OD1 ASN A  46      11.386  20.722  24.650  1.00 26.97           O  
ANISOU  364  OD1 ASN A  46     3278   3575   3394     62   -322   -136       O  
ATOM    365  ND2 ASN A  46      11.320  22.368  23.126  1.00 19.48           N  
ANISOU  365  ND2 ASN A  46     2324   2592   2484     38   -296   -166       N  
ATOM    366  N   THR A  47      15.899  23.849  24.392  1.00 11.04           N  
ANISOU  366  N   THR A  47     1179   1526   1489     27   -365   -220       N  
ATOM    367  CA  THR A  47      17.166  24.315  24.956  1.00 14.77           C  
ANISOU  367  CA  THR A  47     1627   2000   1983     25   -390   -240       C  
ATOM    368  C   THR A  47      17.369  23.894  26.413  1.00 16.57           C  
ANISOU  368  C   THR A  47     1862   2259   2176     39   -425   -237       C  
ATOM    369  O   THR A  47      18.517  23.843  26.873  1.00 18.87           O  
ANISOU  369  O   THR A  47     2130   2554   2485     41   -452   -245       O  
ATOM    370  CB  THR A  47      17.277  25.833  24.835  1.00 18.22           C  
ANISOU  370  CB  THR A  47     2060   2420   2442      9   -388   -269       C  
ATOM    371  OG1 THR A  47      16.302  26.458  25.674  1.00 22.54           O  
ANISOU  371  OG1 THR A  47     2632   2978   2954     14   -393   -282       O  
ATOM    372  CG2 THR A  47      17.023  26.261  23.411  1.00 15.85           C  
ANISOU  372  CG2 THR A  47     1756   2095   2173     -8   -357   -264       C  
ATOM    373  N   ASP A  48      16.304  23.584  27.152  1.00 12.44           N  
ANISOU  373  N   ASP A  48     1367   1756   1602     46   -427   -224       N  
ATOM    374  CA  ASP A  48      16.483  23.063  28.504  1.00  9.17           C  
ANISOU  374  CA  ASP A  48      960   1376   1146     56   -461   -213       C  
ATOM    375  C   ASP A  48      16.798  21.567  28.539  1.00 11.94           C  
ANISOU  375  C   ASP A  48     1302   1736   1497     69   -473   -172       C  
ATOM    376  O   ASP A  48      17.026  21.025  29.626  1.00 14.90           O  
ANISOU  376  O   ASP A  48     1681   2141   1839     76   -506   -153       O  
ATOM    377  CB  ASP A  48      15.245  23.383  29.370  1.00 11.76           C  
ANISOU  377  CB  ASP A  48     1322   1728   1418     57   -458   -219       C  
ATOM    378  CG  ASP A  48      13.961  22.686  28.893  1.00 15.21           C  
ANISOU  378  CG  ASP A  48     1779   2162   1837     62   -429   -193       C  
ATOM    379  OD1 ASP A  48      14.012  21.606  28.293  1.00 13.21           O  
ANISOU  379  OD1 ASP A  48     1520   1901   1600     68   -422   -161       O  
ATOM    380  OD2 ASP A  48      12.865  23.229  29.140  1.00 19.52           O  
ANISOU  380  OD2 ASP A  48     2346   2713   2356     61   -413   -208       O  
ATOM    381  N   GLY A  49      16.823  20.885  27.394  1.00 11.83           N  
ANISOU  381  N   GLY A  49     1276   1699   1520     72   -449   -158       N  
ATOM    382  CA  GLY A  49      17.115  19.465  27.339  1.00 13.38           C  
ANISOU  382  CA  GLY A  49     1460   1895   1728     86   -458   -124       C  
ATOM    383  C   GLY A  49      15.910  18.557  27.120  1.00 16.20           C  
ANISOU  383  C   GLY A  49     1837   2253   2064     94   -439    -93       C  
ATOM    384  O   GLY A  49      16.097  17.384  26.766  1.00 16.49           O  
ANISOU  384  O   GLY A  49     1860   2279   2126    107   -439    -68       O  
ATOM    385  N   SER A  50      14.686  19.054  27.326  1.00 11.90           N  
ANISOU  385  N   SER A  50     1323   1718   1480     88   -423    -96       N  
ATOM    386  CA  SER A  50      13.497  18.242  27.103  1.00  7.15           C  
ANISOU  386  CA  SER A  50      739   1115    862     95   -405    -69       C  
ATOM    387  C   SER A  50      13.202  18.130  25.600  1.00  8.03           C  
ANISOU  387  C   SER A  50      843   1195   1014     91   -371    -80       C  
ATOM    388  O   SER A  50      13.845  18.771  24.769  1.00  6.51           O  
ANISOU  388  O   SER A  50      636    985    854     81   -360   -106       O  
ATOM    389  CB  SER A  50      12.310  18.837  27.858  1.00  7.14           C  
ANISOU  389  CB  SER A  50      770   1135    807     90   -399    -75       C  
ATOM    390  OG  SER A  50      12.043  20.174  27.431  1.00  6.91           O  
ANISOU  390  OG  SER A  50      746   1093    785     78   -380   -116       O  
ATOM    391  N   THR A  51      12.199  17.318  25.246  1.00  5.66           N  
ANISOU  391  N   THR A  51      553    888    709     98   -355    -58       N  
ATOM    392  CA  THR A  51      11.886  17.048  23.844  1.00  6.12           C  
ANISOU  392  CA  THR A  51      605    920    802     95   -327    -68       C  
ATOM    393  C   THR A  51      10.393  17.226  23.581  1.00  8.00           C  
ANISOU  393  C   THR A  51      866   1156   1016     92   -306    -67       C  
ATOM    394  O   THR A  51       9.559  16.956  24.452  1.00  5.01           O  
ANISOU  394  O   THR A  51      506    795    604     99   -312    -48       O  
ATOM    395  CB  THR A  51      12.322  15.623  23.429  1.00  7.84           C  
ANISOU  395  CB  THR A  51      800   1120   1058    109   -329    -48       C  
ATOM    396  OG1 THR A  51      13.690  15.414  23.795  1.00  8.35           O  
ANISOU  396  OG1 THR A  51      840   1186   1148    115   -351    -49       O  
ATOM    397  CG2 THR A  51      12.211  15.444  21.926  1.00  6.04           C  
ANISOU  397  CG2 THR A  51      560    868    867    102   -301    -70       C  
ATOM    398  N   ASP A  52      10.077  17.711  22.368  1.00  4.90           N  
ANISOU  398  N   ASP A  52      475    746    642     79   -283    -87       N  
ATOM    399  CA  ASP A  52       8.724  17.919  21.859  1.00  4.68           C  
ANISOU  399  CA  ASP A  52      465    712    603     75   -264    -89       C  
ATOM    400  C   ASP A  52       8.378  16.830  20.842  1.00  5.79           C  
ANISOU  400  C   ASP A  52      595    835    769     79   -252    -82       C  
ATOM    401  O   ASP A  52       9.246  16.376  20.088  1.00  4.93           O  
ANISOU  401  O   ASP A  52      466    716    693     78   -249    -91       O  
ATOM    402  CB  ASP A  52       8.590  19.290  21.166  1.00  8.70           C  
ANISOU  402  CB  ASP A  52      980   1211   1114     56   -251   -112       C  
ATOM    403  CG  ASP A  52       8.674  20.474  22.133  1.00 13.02           C  
ANISOU  403  CG  ASP A  52     1535   1768   1642     53   -261   -126       C  
ATOM    404  OD1 ASP A  52       8.896  20.288  23.342  1.00 13.85           O  
ANISOU  404  OD1 ASP A  52     1644   1894   1726     62   -278   -122       O  
ATOM    405  OD2 ASP A  52       8.492  21.611  21.671  1.00 15.75           O  
ANISOU  405  OD2 ASP A  52     1885   2102   1997     40   -254   -142       O  
ATOM    406  N   TYR A  53       7.097  16.437  20.793  1.00  3.95           N  
ANISOU  406  N   TYR A  53      375    599    527     85   -244    -72       N  
ATOM    407  CA  TYR A  53       6.665  15.278  20.006  1.00  3.87           C  
ANISOU  407  CA  TYR A  53      354    570    547     91   -236    -65       C  
ATOM    408  C   TYR A  53       5.303  15.501  19.343  1.00  3.63           C  
ANISOU  408  C   TYR A  53      337    530    510     83   -221    -72       C  
ATOM    409  O   TYR A  53       4.395  16.065  19.963  1.00  3.59           O  
ANISOU  409  O   TYR A  53      348    534    480     84   -219    -67       O  
ATOM    410  CB  TYR A  53       6.550  14.026  20.889  1.00  4.12           C  
ANISOU  410  CB  TYR A  53      379    599    587    112   -249    -31       C  
ATOM    411  CG  TYR A  53       7.813  13.587  21.607  1.00  4.46           C  
ANISOU  411  CG  TYR A  53      408    646    639    121   -267    -15       C  
ATOM    412  CD1 TYR A  53       8.153  14.121  22.852  1.00  4.69           C  
ANISOU  412  CD1 TYR A  53      449    704    630    124   -286     -3       C  
ATOM    413  CD2 TYR A  53       8.643  12.611  21.059  1.00  4.61           C  
ANISOU  413  CD2 TYR A  53      401    642    709    127   -266    -16       C  
ATOM    414  CE1 TYR A  53       9.291  13.713  23.524  1.00  6.96           C  
ANISOU  414  CE1 TYR A  53      722    998    925    132   -308     13       C  
ATOM    415  CE2 TYR A  53       9.789  12.189  21.732  1.00  7.55           C  
ANISOU  415  CE2 TYR A  53      758   1016   1094    137   -286     -1       C  
ATOM    416  CZ  TYR A  53      10.102  12.748  22.967  1.00  9.94           C  
ANISOU  416  CZ  TYR A  53     1073   1349   1355    140   -308     16       C  
ATOM    417  OH  TYR A  53      11.231  12.346  23.653  1.00 10.83           O  
ANISOU  417  OH  TYR A  53     1170   1466   1479    150   -332     32       O  
ATOM    418  N   GLY A  54       5.156  15.022  18.084  1.00  3.52           N  
ANISOU  418  N   GLY A  54      317    500    521     75   -205    -84       N  
ATOM    419  CA  GLY A  54       3.859  14.918  17.422  1.00  3.37           C  
ANISOU  419  CA  GLY A  54      309    468    503     68   -191    -85       C  
ATOM    420  C   GLY A  54       3.417  16.157  16.648  1.00  3.21           C  
ANISOU  420  C   GLY A  54      302    452    465     50   -192   -101       C  
ATOM    421  O   GLY A  54       4.122  17.167  16.553  1.00  3.21           O  
ANISOU  421  O   GLY A  54      304    461    454     40   -198   -110       O  
ATOM    422  N   ILE A  55       2.190  16.073  16.108  1.00  3.12           N  
ANISOU  422  N   ILE A  55      300    429    458     45   -186   -101       N  
ATOM    423  CA  ILE A  55       1.671  17.090  15.185  1.00  5.51           C  
ANISOU  423  CA  ILE A  55      614    730    750     29   -192   -110       C  
ATOM    424  C   ILE A  55       1.593  18.463  15.828  1.00  3.45           C  
ANISOU  424  C   ILE A  55      363    471    475     26   -196   -105       C  
ATOM    425  O   ILE A  55       1.624  19.478  15.123  1.00  3.04           O  
ANISOU  425  O   ILE A  55      320    415    418     11   -197   -104       O  
ATOM    426  CB  ILE A  55       0.279  16.712  14.639  1.00  7.44           C  
ANISOU  426  CB  ILE A  55      862    960   1006     27   -192   -110       C  
ATOM    427  CG1 ILE A  55      -0.620  16.222  15.778  1.00  5.03           C  
ANISOU  427  CG1 ILE A  55      552    647    713     43   -184    -98       C  
ATOM    428  CG2 ILE A  55       0.389  15.733  13.509  1.00 11.70           C  
ANISOU  428  CG2 ILE A  55     1395   1496   1554     20   -185   -123       C  
ATOM    429  CD1 ILE A  55      -2.074  16.645  15.630  1.00 11.89           C  
ANISOU  429  CD1 ILE A  55     1422   1502   1593     42   -188   -100       C  
ATOM    430  N   LEU A  56       1.447  18.526  17.154  1.00  3.07           N  
ANISOU  430  N   LEU A  56      314    430    423     41   -199   -103       N  
ATOM    431  CA  LEU A  56       1.358  19.795  17.873  1.00  3.13           C  
ANISOU  431  CA  LEU A  56      327    440    421     40   -202   -110       C  
ATOM    432  C   LEU A  56       2.543  20.016  18.810  1.00  3.96           C  
ANISOU  432  C   LEU A  56      429    562    513     44   -207   -113       C  
ATOM    433  O   LEU A  56       2.521  20.958  19.611  1.00  5.06           O  
ANISOU  433  O   LEU A  56      572    706    644     46   -211   -125       O  
ATOM    434  CB  LEU A  56       0.041  19.869  18.658  1.00  5.86           C  
ANISOU  434  CB  LEU A  56      672    786    769     53   -205   -117       C  
ATOM    435  CG  LEU A  56      -1.216  20.047  17.794  1.00  8.84           C  
ANISOU  435  CG  LEU A  56     1050   1142   1169     47   -205   -117       C  
ATOM    436  CD1 LEU A  56      -2.470  19.752  18.580  1.00  9.15           C  
ANISOU  436  CD1 LEU A  56     1082   1180   1216     58   -191   -119       C  
ATOM    437  CD2 LEU A  56      -1.261  21.467  17.231  1.00  8.21           C  
ANISOU  437  CD2 LEU A  56      977   1045   1098     35   -211   -120       C  
ATOM    438  N   GLN A  57       3.553  19.152  18.742  1.00  3.29           N  
ANISOU  438  N   GLN A  57      335    484    429     47   -208   -106       N  
ATOM    439  CA  GLN A  57       4.821  19.281  19.462  1.00  3.45           C  
ANISOU  439  CA  GLN A  57      349    518    444     50   -215   -108       C  
ATOM    440  C   GLN A  57       4.640  19.459  20.972  1.00  4.41           C  
ANISOU  440  C   GLN A  57      477    660    541     62   -225   -108       C  
ATOM    441  O   GLN A  57       5.163  20.399  21.570  1.00  3.94           O  
ANISOU  441  O   GLN A  57      417    606    472     58   -232   -121       O  
ATOM    442  CB  GLN A  57       5.658  20.423  18.872  1.00  3.47           C  
ANISOU  442  CB  GLN A  57      350    514    456     32   -215   -119       C  
ATOM    443  CG  GLN A  57       6.214  20.108  17.488  1.00  3.42           C  
ANISOU  443  CG  GLN A  57      334    501    465     19   -208   -119       C  
ATOM    444  CD  GLN A  57       7.164  18.912  17.497  1.00  5.04           C  
ANISOU  444  CD  GLN A  57      518    713    682     28   -210   -121       C  
ATOM    445  OE1 GLN A  57       8.356  19.040  17.819  1.00  8.19           O  
ANISOU  445  OE1 GLN A  57      912   1108   1090     37   -206   -118       O  
ATOM    446  NE2 GLN A  57       6.646  17.754  17.160  1.00  3.70           N  
ANISOU  446  NE2 GLN A  57      334    549    523     27   -217   -127       N  
ATOM    447  N   ILE A  58       3.938  18.498  21.590  1.00  3.71           N  
ANISOU  447  N   ILE A  58      389    583    438     78   -228    -93       N  
ATOM    448  CA  ILE A  58       3.760  18.481  23.043  1.00  3.99           C  
ANISOU  448  CA  ILE A  58      432    649    437     91   -237    -89       C  
ATOM    449  C   ILE A  58       5.085  18.163  23.735  1.00  4.26           C  
ANISOU  449  C   ILE A  58      460    696    461     94   -254    -77       C  
ATOM    450  O   ILE A  58       5.829  17.268  23.311  1.00  4.26           O  
ANISOU  450  O   ILE A  58      447    684    485     97   -259    -59       O  
ATOM    451  CB  ILE A  58       2.685  17.448  23.430  1.00  8.35           C  
ANISOU  451  CB  ILE A  58      989   1204    979    100   -219    -61       C  
ATOM    452  CG1 ILE A  58       1.417  17.615  22.576  1.00 12.46           C  
ANISOU  452  CG1 ILE A  58     1510   1699   1525     92   -197    -69       C  
ATOM    453  CG2 ILE A  58       2.394  17.477  24.937  1.00  5.53           C  
ANISOU  453  CG2 ILE A  58      645    885    573    108   -218    -51       C  
ATOM    454  CD1 ILE A  58       0.724  18.953  22.737  1.00 13.82           C  
ANISOU  454  CD1 ILE A  58     1686   1874   1690     88   -194   -102       C  
ATOM    455  N   ASN A  59       5.372  18.866  24.834  1.00  6.62           N  
ANISOU  455  N   ASN A  59      767   1019    729     93   -264    -89       N  
ATOM    456  CA  ASN A  59       6.677  18.765  25.500  1.00  6.27           C  
ANISOU  456  CA  ASN A  59      717    986    678     93   -285    -82       C  
ATOM    457  C   ASN A  59       6.669  17.736  26.632  1.00  8.01           C  
ANISOU  457  C   ASN A  59      945   1236    863    107   -302    -46       C  
ATOM    458  O   ASN A  59       5.689  17.604  27.366  1.00  8.55           O  
ANISOU  458  O   ASN A  59     1030   1330    888    114   -295    -37       O  
ATOM    459  CB  ASN A  59       7.111  20.134  26.032  1.00  8.90           C  
ANISOU  459  CB  ASN A  59     1052   1326   1001     83   -291   -116       C  
ATOM    460  CG  ASN A  59       8.486  20.093  26.689  1.00 12.14           C  
ANISOU  460  CG  ASN A  59     1454   1749   1410     82   -318   -113       C  
ATOM    461  OD1 ASN A  59       8.582  19.992  27.898  1.00 13.28           O  
ANISOU  461  OD1 ASN A  59     1609   1924   1514     87   -336   -108       O  
ATOM    462  ND2 ASN A  59       9.548  20.146  25.890  1.00 12.57           N  
ANISOU  462  ND2 ASN A  59     1488   1781   1505     76   -320   -116       N  
ATOM    463  N   SER A  60       7.782  17.006  26.771  1.00  5.71           N  
ANISOU  463  N   SER A  60      640    941    588    111   -324    -21       N  
ATOM    464  CA  SER A  60       7.904  15.924  27.746  1.00  6.21           C  
ANISOU  464  CA  SER A  60      709   1024    628    123   -346     26       C  
ATOM    465  C   SER A  60       8.237  16.393  29.160  1.00 15.61           C  
ANISOU  465  C   SER A  60     1917   2251   1763    119   -369     25       C  
ATOM    466  O   SER A  60       8.322  15.558  30.068  1.00 18.17           O  
ANISOU  466  O   SER A  60     2252   2593   2058    126   -390     69       O  
ATOM    467  CB  SER A  60       8.978  14.930  27.293  1.00  6.23           C  
ANISOU  467  CB  SER A  60      684   1004    681    130   -361     53       C  
ATOM    468  OG  SER A  60      10.258  15.536  27.343  1.00  8.24           O  
ANISOU  468  OG  SER A  60      921   1260    949    123   -377     29       O  
ATOM    469  N   ARG A  61       8.441  17.687  29.385  1.00  6.45           N  
ANISOU  469  N   ARG A  61      760   1100    589    108   -367    -22       N  
ATOM    470  CA  ARG A  61       8.747  18.126  30.746  1.00 14.25           C  
ANISOU  470  CA  ARG A  61     1764   2126   1524    104   -390    -29       C  
ATOM    471  C   ARG A  61       7.502  18.215  31.615  1.00 18.78           C  
ANISOU  471  C   ARG A  61     2367   2737   2032    108   -370    -30       C  
ATOM    472  O   ARG A  61       7.588  18.007  32.829  1.00 19.91           O  
ANISOU  472  O   ARG A  61     2531   2918   2118    108   -387    -14       O  
ATOM    473  CB  ARG A  61       9.465  19.478  30.733  1.00 18.06           C  
ANISOU  473  CB  ARG A  61     2236   2603   2021     93   -396    -81       C  
ATOM    474  CG  ARG A  61      10.259  19.796  32.006  1.00 25.52           C  
ANISOU  474  CG  ARG A  61     3188   3582   2928     89   -431    -87       C  
ATOM    475  CD  ARG A  61      10.935  21.153  31.888  1.00 28.70           C  
ANISOU  475  CD  ARG A  61     3575   3973   3355     80   -435   -141       C  
ATOM    476  NE  ARG A  61      12.237  21.055  31.233  1.00 32.68           N  
ANISOU  476  NE  ARG A  61     4049   4452   3914     78   -452   -136       N  
ATOM    477  CZ  ARG A  61      13.353  20.665  31.844  1.00 36.82           C  
ANISOU  477  CZ  ARG A  61     4561   4993   4436     78   -490   -119       C  
ATOM    478  NH1 ARG A  61      13.326  20.337  33.130  1.00 40.31           N  
ANISOU  478  NH1 ARG A  61     5023   5474   4820     79   -520   -101       N  
ATOM    479  NH2 ARG A  61      14.497  20.599  31.173  1.00 35.34           N  
ANISOU  479  NH2 ARG A  61     4341   4783   4304     79   -499   -121       N  
ATOM    480  N   TRP A  62       6.338  18.499  31.022  1.00 19.16           N  
ANISOU  480  N   TRP A  62     2417   2780   2085    110   -334    -49       N  
ATOM    481  CA  TRP A  62       5.143  18.786  31.799  1.00 23.32           C  
ANISOU  481  CA  TRP A  62     2962   3345   2552    111   -307    -62       C  
ATOM    482  C   TRP A  62       3.948  17.892  31.508  1.00 22.54           C  
ANISOU  482  C   TRP A  62     2868   3256   2442    120   -277    -26       C  
ATOM    483  O   TRP A  62       3.063  17.801  32.364  1.00 29.47           O  
ANISOU  483  O   TRP A  62     3762   4177   3259    120   -251    -19       O  
ATOM    484  CB  TRP A  62       4.709  20.246  31.594  1.00 25.02           C  
ANISOU  484  CB  TRP A  62     3171   3554   2781    105   -290   -131       C  
ATOM    485  CG  TRP A  62       5.728  21.230  32.068  1.00 28.89           C  
ANISOU  485  CG  TRP A  62     3657   4043   3276     97   -314   -167       C  
ATOM    486  CD1 TRP A  62       6.070  21.504  33.367  1.00 31.87           C  
ANISOU  486  CD1 TRP A  62     4049   4461   3599     94   -330   -179       C  
ATOM    487  CD2 TRP A  62       6.549  22.074  31.251  1.00 33.32           C  
ANISOU  487  CD2 TRP A  62     4198   4563   3899     90   -325   -194       C  
ATOM    488  NE1 TRP A  62       7.051  22.468  33.404  1.00 35.37           N  
ANISOU  488  NE1 TRP A  62     4479   4889   4070     87   -354   -216       N  
ATOM    489  CE2 TRP A  62       7.366  22.832  32.119  1.00 36.47           C  
ANISOU  489  CE2 TRP A  62     4596   4978   4282     84   -349   -223       C  
ATOM    490  CE3 TRP A  62       6.674  22.262  29.870  1.00 35.86           C  
ANISOU  490  CE3 TRP A  62     4502   4838   4285     86   -316   -194       C  
ATOM    491  CZ2 TRP A  62       8.296  23.767  31.649  1.00 38.82           C  
ANISOU  491  CZ2 TRP A  62     4874   5246   4630     77   -362   -251       C  
ATOM    492  CZ3 TRP A  62       7.597  23.191  29.404  1.00 38.46           C  
ANISOU  492  CZ3 TRP A  62     4815   5140   4659     77   -326   -218       C  
ATOM    493  CH2 TRP A  62       8.394  23.932  30.292  1.00 38.71           C  
ANISOU  493  CH2 TRP A  62     4844   5187   4677     73   -348   -246       C  
ATOM    494  N   TRP A  63       3.883  17.234  30.350  1.00 15.25           N  
ANISOU  494  N   TRP A  63     1928   2294   1572    126   -275     -3       N  
ATOM    495  CA  TRP A  63       2.646  16.555  29.978  1.00 11.44           C  
ANISOU  495  CA  TRP A  63     1446   1802   1100    128   -236     25       C  
ATOM    496  C   TRP A  63       2.784  15.057  29.780  1.00 13.48           C  
ANISOU  496  C   TRP A  63     1701   2035   1388    132   -237     94       C  
ATOM    497  O   TRP A  63       1.838  14.321  30.087  1.00 16.13           O  
ANISOU  497  O   TRP A  63     2043   2371   1715    128   -204    134       O  
ATOM    498  CB  TRP A  63       2.057  17.197  28.700  1.00 10.48           C  
ANISOU  498  CB  TRP A  63     1310   1634   1039    121   -215    -16       C  
ATOM    499  CG  TRP A  63       1.962  18.684  28.827  1.00 14.98           C  
ANISOU  499  CG  TRP A  63     1879   2216   1597    117   -218    -81       C  
ATOM    500  CD1 TRP A  63       2.780  19.616  28.245  1.00 16.65           C  
ANISOU  500  CD1 TRP A  63     2079   2407   1839    113   -243   -120       C  
ATOM    501  CD2 TRP A  63       1.013  19.418  29.613  1.00 18.66           C  
ANISOU  501  CD2 TRP A  63     2352   2713   2024    114   -191   -117       C  
ATOM    502  NE1 TRP A  63       2.393  20.883  28.618  1.00 20.07           N  
ANISOU  502  NE1 TRP A  63     2513   2846   2266    108   -234   -172       N  
ATOM    503  CE2 TRP A  63       1.312  20.789  29.458  1.00 21.53           C  
ANISOU  503  CE2 TRP A  63     2708   3071   2402    112   -208   -180       C  
ATOM    504  CE3 TRP A  63      -0.061  19.048  30.434  1.00 20.03           C  
ANISOU  504  CE3 TRP A  63     2536   2917   2157    112   -152   -102       C  
ATOM    505  CZ2 TRP A  63       0.573  21.795  30.091  1.00 22.88           C  
ANISOU  505  CZ2 TRP A  63     2879   3262   2552    111   -189   -235       C  
ATOM    506  CZ3 TRP A  63      -0.795  20.047  31.062  1.00 23.25           C  
ANISOU  506  CZ3 TRP A  63     2944   3352   2538    110   -128   -158       C  
ATOM    507  CH2 TRP A  63      -0.474  21.404  30.884  1.00 22.82           C  
ANISOU  507  CH2 TRP A  63     2879   3288   2502    110   -148   -226       C  
ATOM    508  N   CYS A  64       3.924  14.564  29.284  1.00 10.50           N  
ANISOU  508  N   CYS A  64     1307   1632   1050    140   -273    109       N  
ATOM    509  CA  CYS A  64       4.014  13.160  28.889  1.00 11.34           C  
ANISOU  509  CA  CYS A  64     1402   1700   1206    146   -273    165       C  
ATOM    510  C   CYS A  64       5.367  12.565  29.267  1.00  9.98           C  
ANISOU  510  C   CYS A  64     1221   1529   1042    159   -322    196       C  
ATOM    511  O   CYS A  64       6.357  13.278  29.431  1.00 10.68           O  
ANISOU  511  O   CYS A  64     1309   1621   1129    154   -349    159       O  
ATOM    512  CB  CYS A  64       3.776  13.007  27.388  1.00 14.09           C  
ANISOU  512  CB  CYS A  64     1730   1993   1629    142   -254    140       C  
ATOM    513  SG  CYS A  64       2.234  13.799  26.836  1.00 18.37           S  
ANISOU  513  SG  CYS A  64     2279   2528   2172    128   -207    101       S  
ATOM    514  N   ASN A  65       5.405  11.235  29.363  1.00  8.28           N  
ANISOU  514  N   ASN A  65      999   1287    861    166   -327    257       N  
ATOM    515  CA  ASN A  65       6.600  10.518  29.806  1.00  8.73           C  
ANISOU  515  CA  ASN A  65     1052   1324    940    177   -365    280       C  
ATOM    516  C   ASN A  65       7.505  10.167  28.622  1.00  7.57           C  
ANISOU  516  C   ASN A  65      870   1131    876    188   -373    251       C  
ATOM    517  O   ASN A  65       7.051   9.560  27.650  1.00  6.76           O  
ANISOU  517  O   ASN A  65      748    987    833    185   -350    255       O  
ATOM    518  CB  ASN A  65       6.194   9.247  30.558  1.00 11.08           C  
ANISOU  518  CB  ASN A  65     1362   1614   1236    179   -360    356       C  
ATOM    519  CG  ASN A  65       7.365   8.309  30.790  1.00 13.82           C  
ANISOU  519  CG  ASN A  65     1695   1931   1624    196   -396    380       C  
ATOM    520  OD1 ASN A  65       8.383   8.685  31.371  1.00 19.35           O  
ANISOU  520  OD1 ASN A  65     2377   2584   2391    200   -390    415       O  
ATOM    521  ND2 ASN A  65       7.218   7.078  30.338  1.00 12.87           N  
ANISOU  521  ND2 ASN A  65     1582   1838   1471    206   -434    358       N  
ATOM    522  N   ASP A  66       8.791  10.538  28.717  1.00  7.25           N  
ANISOU  522  N   ASP A  66      815   1101    839    198   -399    221       N  
ATOM    523  CA  ASP A  66       9.794  10.171  27.718  1.00  7.73           C  
ANISOU  523  CA  ASP A  66      836   1129    973    200   -396    201       C  
ATOM    524  C   ASP A  66      10.919   9.302  28.278  1.00  7.64           C  
ANISOU  524  C   ASP A  66      809   1107    988    217   -426    229       C  
ATOM    525  O   ASP A  66      11.846   8.953  27.533  1.00  7.63           O  
ANISOU  525  O   ASP A  66      774   1074   1049    217   -426    209       O  
ATOM    526  CB  ASP A  66      10.387  11.433  27.058  1.00  6.65           C  
ANISOU  526  CB  ASP A  66      683   1006    838    182   -388    146       C  
ATOM    527  CG  ASP A  66      11.257  12.271  28.016  1.00  8.02           C  
ANISOU  527  CG  ASP A  66      856   1221    969    174   -415    139       C  
ATOM    528  OD1 ASP A  66      11.411  11.936  29.206  1.00 11.53           O  
ANISOU  528  OD1 ASP A  66     1309   1700   1370    188   -440    174       O  
ATOM    529  OD2 ASP A  66      11.781  13.312  27.583  1.00 12.32           O  
ANISOU  529  OD2 ASP A  66     1395   1765   1524    156   -412     95       O  
ATOM    530  N   GLY A  67      10.863   8.945  29.563  1.00  8.24           N  
ANISOU  530  N   GLY A  67      910   1205   1016    228   -453    272       N  
ATOM    531  CA  GLY A  67      11.884   8.154  30.222  1.00  8.93           C  
ANISOU  531  CA  GLY A  67      985   1285   1122    243   -488    304       C  
ATOM    532  C   GLY A  67      13.245   8.816  30.326  1.00 10.36           C  
ANISOU  532  C   GLY A  67     1139   1491   1304    248   -513    270       C  
ATOM    533  O   GLY A  67      14.239   8.153  30.637  1.00  9.62           O  
ANISOU  533  O   GLY A  67     1026   1384   1246    260   -543    289       O  
ATOM    534  N   ARG A  68      13.311  10.112  30.073  1.00 10.49           N  
ANISOU  534  N   ARG A  68     1151   1542   1291    232   -501    224       N  
ATOM    535  CA  ARG A  68      14.600  10.781  29.888  1.00 10.95           C  
ANISOU  535  CA  ARG A  68     1177   1608   1374    222   -516    190       C  
ATOM    536  C   ARG A  68      14.702  12.130  30.586  1.00 12.65           C  
ANISOU  536  C   ARG A  68     1401   1878   1528    199   -527    170       C  
ATOM    537  O   ARG A  68      15.728  12.418  31.199  1.00 15.72           O  
ANISOU  537  O   ARG A  68     1775   2287   1911    199   -560    166       O  
ATOM    538  CB  ARG A  68      14.864  10.961  28.385  1.00 11.51           C  
ANISOU  538  CB  ARG A  68     1225   1633   1516    207   -485    146       C  
ATOM    539  CG  ARG A  68      16.267  11.436  28.065  1.00 20.05           C  
ANISOU  539  CG  ARG A  68     2275   2705   2638    201   -499    111       C  
ATOM    540  CD  ARG A  68      16.311  12.094  26.691  1.00 27.45           C  
ANISOU  540  CD  ARG A  68     3202   3615   3613    182   -462     60       C  
ATOM    541  NE  ARG A  68      15.042  12.751  26.371  1.00 32.61           N  
ANISOU  541  NE  ARG A  68     3885   4278   4227    167   -434     51       N  
ATOM    542  CZ  ARG A  68      14.800  14.046  26.574  1.00 29.30           C  
ANISOU  542  CZ  ARG A  68     3483   3883   3768    149   -430     26       C  
ATOM    543  NH1 ARG A  68      15.734  14.828  27.109  1.00 29.50           N  
ANISOU  543  NH1 ARG A  68     3499   3924   3785    142   -453      8       N  
ATOM    544  NH2 ARG A  68      13.615  14.552  26.263  1.00 16.17           N  
ANISOU  544  NH2 ARG A  68     1845   2222   2077    138   -405     18       N  
ATOM    545  N   THR A  69      13.668  12.954  30.523  1.00  8.59           N  
ANISOU  545  N   THR A  69      911   1377    975    174   -504    157       N  
ATOM    546  CA  THR A  69      13.727  14.316  31.066  1.00 15.97           C  
ANISOU  546  CA  THR A  69     1863   2333   1871    143   -517    125       C  
ATOM    547  C   THR A  69      13.681  14.317  32.600  1.00  9.34           C  
ANISOU  547  C   THR A  69     1050   1534    965    132   -554    157       C  
ATOM    548  O   THR A  69      12.720  13.798  33.178  1.00 13.78           O  
ANISOU  548  O   THR A  69     1653   2088   1493    127   -556    191       O  
ATOM    549  CB  THR A  69      12.560  15.123  30.491  1.00 14.31           C  
ANISOU  549  CB  THR A  69     1682   2105   1651    127   -482     89       C  
ATOM    550  OG1 THR A  69      12.558  14.985  29.063  1.00 14.71           O  
ANISOU  550  OG1 THR A  69     1713   2117   1760    132   -449     67       O  
ATOM    551  CG2 THR A  69      12.666  16.603  30.870  1.00  8.80           C  
ANISOU  551  CG2 THR A  69      998   1420    924    110   -484     35       C  
ATOM    552  N   PRO A  70      14.683  14.874  33.284  1.00 14.66           N  
ANISOU  552  N   PRO A  70     1713   2234   1624    126   -590    142       N  
ATOM    553  CA  PRO A  70      14.685  14.791  34.755  1.00 20.59           C  
ANISOU  553  CA  PRO A  70     2496   3017   2310    115   -630    171       C  
ATOM    554  C   PRO A  70      13.714  15.776  35.383  1.00 21.62           C  
ANISOU  554  C   PRO A  70     2685   3156   2374     98   -631    132       C  
ATOM    555  O   PRO A  70      13.527  16.898  34.901  1.00 19.64           O  
ANISOU  555  O   PRO A  70     2429   2902   2130     93   -601     71       O  
ATOM    556  CB  PRO A  70      16.138  15.118  35.134  1.00 20.60           C  
ANISOU  556  CB  PRO A  70     2459   3046   2321    120   -667    157       C  
ATOM    557  CG  PRO A  70      16.688  15.904  33.970  1.00 23.07           C  
ANISOU  557  CG  PRO A  70     2744   3325   2698    122   -645     96       C  
ATOM    558  CD  PRO A  70      15.872  15.552  32.743  1.00 19.70           C  
ANISOU  558  CD  PRO A  70     2318   2858   2309    128   -595     94       C  
ATOM    559  N   GLY A  71      13.083  15.334  36.472  1.00 26.60           N  
ANISOU  559  N   GLY A  71     3370   3800   2937    103   -650    159       N  
ATOM    560  CA  GLY A  71      12.190  16.192  37.228  1.00 29.45           C  
ANISOU  560  CA  GLY A  71     3774   4201   3216     98   -630    119       C  
ATOM    561  C   GLY A  71      10.901  16.535  36.527  1.00 33.24           C  
ANISOU  561  C   GLY A  71     4259   4676   3697    102   -563     91       C  
ATOM    562  O   GLY A  71      10.265  17.535  36.869  1.00 35.93           O  
ANISOU  562  O   GLY A  71     4612   5045   3995     95   -534     41       O  
ATOM    563  N   SER A  72      10.493  15.722  35.560  1.00 30.34           N  
ANISOU  563  N   SER A  72     3878   4272   3379    113   -541    121       N  
ATOM    564  CA  SER A  72       9.333  15.978  34.726  1.00 26.61           C  
ANISOU  564  CA  SER A  72     3402   3790   2918    115   -484     99       C  
ATOM    565  C   SER A  72       8.095  15.291  35.294  1.00 25.03           C  
ANISOU  565  C   SER A  72     3233   3618   2660    123   -453    138       C  
ATOM    566  O   SER A  72       8.178  14.416  36.154  1.00 25.98           O  
ANISOU  566  O   SER A  72     3375   3753   2741    130   -472    191       O  
ATOM    567  CB  SER A  72       9.602  15.478  33.316  1.00 25.38           C  
ANISOU  567  CB  SER A  72     3211   3584   2849    120   -476    110       C  
ATOM    568  OG  SER A  72       9.694  14.066  33.345  1.00 24.24           O  
ANISOU  568  OG  SER A  72     3069   3415   2724    137   -495    171       O  
ATOM    569  N   ARG A  73       6.926  15.684  34.789  1.00 25.97           N  
ANISOU  569  N   ARG A  73     3350   3743   2775    121   -401    114       N  
ATOM    570  CA  ARG A  73       5.684  15.068  35.230  1.00 28.69           C  
ANISOU  570  CA  ARG A  73     3714   4117   3070    122   -360    153       C  
ATOM    571  C   ARG A  73       4.834  14.664  34.032  1.00 25.27           C  
ANISOU  571  C   ARG A  73     3260   3654   2689    128   -324    164       C  
ATOM    572  O   ARG A  73       4.913  15.259  32.954  1.00 29.08           O  
ANISOU  572  O   ARG A  73     3721   4106   3224    130   -320    120       O  
ATOM    573  CB  ARG A  73       4.892  15.990  36.179  1.00 33.41           C  
ANISOU  573  CB  ARG A  73     4333   4770   3590    112   -329    111       C  
ATOM    574  CG  ARG A  73       4.952  15.511  37.636  1.00 38.30           C  
ANISOU  574  CG  ARG A  73     4987   5436   4128    106   -340    151       C  
ATOM    575  CD  ARG A  73       3.754  15.957  38.480  1.00 42.20           C  
ANISOU  575  CD  ARG A  73     5502   5987   4546     95   -287    130       C  
ATOM    576  NE  ARG A  73       3.950  17.291  39.046  1.00 46.89           N  
ANISOU  576  NE  ARG A  73     6101   6608   5108     89   -292     50       N  
ATOM    577  CZ  ARG A  73       4.706  17.555  40.110  1.00 50.89           C  
ANISOU  577  CZ  ARG A  73     6630   7145   5562     84   -329     42       C  
ATOM    578  NH1 ARG A  73       5.346  16.578  40.737  1.00 53.52           N  
ANISOU  578  NH1 ARG A  73     6985   7485   5865     86   -368    109       N  
ATOM    579  NH2 ARG A  73       4.830  18.801  40.548  1.00 51.84           N  
ANISOU  579  NH2 ARG A  73     6749   7285   5662     78   -331    -35       N  
ATOM    580  N   ASN A  74       4.023  13.631  34.247  1.00 18.39           N  
ANISOU  580  N   ASN A  74     2396   2789   1801    130   -297    228       N  
ATOM    581  CA  ASN A  74       3.219  12.988  33.219  1.00 17.80           C  
ANISOU  581  CA  ASN A  74     2302   2684   1778    134   -266    256       C  
ATOM    582  C   ASN A  74       1.757  13.406  33.383  1.00 15.73           C  
ANISOU  582  C   ASN A  74     2047   2455   1476    125   -209    241       C  
ATOM    583  O   ASN A  74       0.886  12.555  33.603  1.00 16.12           O  
ANISOU  583  O   ASN A  74     2100   2499   1526    117   -171    295       O  
ATOM    584  CB  ASN A  74       3.391  11.467  33.337  1.00 19.03           C  
ANISOU  584  CB  ASN A  74     2456   2809   1968    139   -276    342       C  
ATOM    585  CG  ASN A  74       2.854  10.697  32.140  1.00 15.48           C  
ANISOU  585  CG  ASN A  74     1979   2304   1601    143   -255    367       C  
ATOM    586  OD1 ASN A  74       2.322  11.272  31.193  1.00 12.81           O  
ANISOU  586  OD1 ASN A  74     1628   1938   1302    138   -227    311       O  
ATOM    587  ND2 ASN A  74       3.001   9.376  32.182  1.00 15.80           N  
ANISOU  587  ND2 ASN A  74     2013   2306   1686    146   -263    436       N  
ATOM    588  N   LEU A  75       1.492  14.717  33.282  1.00 15.71           N  
ANISOU  588  N   LEU A  75     2043   2469   1457    122   -197    161       N  
ATOM    589  CA  LEU A  75       0.176  15.266  33.626  1.00 17.15           C  
ANISOU  589  CA  LEU A  75     2231   2676   1610    111   -140    129       C  
ATOM    590  C   LEU A  75      -0.946  14.690  32.771  1.00 20.57           C  
ANISOU  590  C   LEU A  75     2647   3055   2112    105    -94    147       C  
ATOM    591  O   LEU A  75      -2.099  14.650  33.218  1.00 19.39           O  
ANISOU  591  O   LEU A  75     2499   2925   1941     94    -43    150       O  
ATOM    592  CB  LEU A  75       0.185  16.788  33.500  1.00 18.82           C  
ANISOU  592  CB  LEU A  75     2437   2899   1817    111   -143     36       C  
ATOM    593  CG  LEU A  75       0.860  17.584  34.615  1.00 26.41           C  
ANISOU  593  CG  LEU A  75     3414   3904   2716    108   -167     -2       C  
ATOM    594  CD1 LEU A  75       0.762  19.077  34.338  1.00 27.91           C  
ANISOU  594  CD1 LEU A  75     3591   4081   2932    107   -165    -93       C  
ATOM    595  CD2 LEU A  75       0.265  17.236  35.979  1.00 28.89           C  
ANISOU  595  CD2 LEU A  75     3754   4275   2949     97   -134     24       C  
ATOM    596  N   CYS A  76      -0.651  14.271  31.538  1.00 15.72           N  
ANISOU  596  N   CYS A  76     2014   2377   1583    110   -111    153       N  
ATOM    597  CA  CYS A  76      -1.663  13.662  30.683  1.00 20.92           C  
ANISOU  597  CA  CYS A  76     2654   2985   2309    104    -75    168       C  
ATOM    598  C   CYS A  76      -1.626  12.140  30.727  1.00 21.94           C  
ANISOU  598  C   CYS A  76     2781   3088   2468    103    -74    248       C  
ATOM    599  O   CYS A  76      -2.433  11.494  30.049  1.00 23.84           O  
ANISOU  599  O   CYS A  76     3005   3284   2770     97    -47    262       O  
ATOM    600  CB  CYS A  76      -1.516  14.153  29.232  1.00 19.83           C  
ANISOU  600  CB  CYS A  76     2497   2794   2244    107    -90    121       C  
ATOM    601  SG  CYS A  76      -1.486  15.970  29.032  1.00 23.64           S  
ANISOU  601  SG  CYS A  76     2978   3290   2712    107    -98     33       S  
ATOM    602  N   ASN A  77      -0.707  11.561  31.503  1.00 18.74           N  
ANISOU  602  N   ASN A  77     2390   2708   2025    109   -106    299       N  
ATOM    603  CA  ASN A  77      -0.621  10.116  31.723  1.00 21.68           C  
ANISOU  603  CA  ASN A  77     2759   3054   2423    109   -110    384       C  
ATOM    604  C   ASN A  77      -0.504   9.330  30.411  1.00 22.69           C  
ANISOU  604  C   ASN A  77     2858   3104   2658    114   -118    386       C  
ATOM    605  O   ASN A  77      -1.209   8.342  30.190  1.00 23.23           O  
ANISOU  605  O   ASN A  77     2914   3133   2777    108    -93    427       O  
ATOM    606  CB  ASN A  77      -1.811   9.622  32.553  1.00 28.89           C  
ANISOU  606  CB  ASN A  77     3682   3991   3303     92    -58    432       C  
ATOM    607  CG  ASN A  77      -1.873  10.267  33.936  1.00 33.29           C  
ANISOU  607  CG  ASN A  77     4270   4635   3744     85    -47    433       C  
ATOM    608  OD1 ASN A  77      -2.669  11.182  34.174  1.00 36.61           O  
ANISOU  608  OD1 ASN A  77     4694   5090   4128     77     -8    378       O  
ATOM    609  ND2 ASN A  77      -1.034   9.792  34.853  1.00 35.56           N  
ANISOU  609  ND2 ASN A  77     4579   4959   3975     89    -84    493       N  
ATOM    610  N   ILE A  78       0.416   9.757  29.547  1.00 20.62           N  
ANISOU  610  N   ILE A  78     2585   2821   2430    125   -153    339       N  
ATOM    611  CA  ILE A  78       0.622   9.094  28.255  1.00 20.75           C  
ANISOU  611  CA  ILE A  78     2574   2771   2538    130   -159    329       C  
ATOM    612  C   ILE A  78       2.103   9.144  27.883  1.00 14.99           C  
ANISOU  612  C   ILE A  78     1835   2033   1830    144   -207    313       C  
ATOM    613  O   ILE A  78       2.786  10.129  28.195  1.00  9.76           O  
ANISOU  613  O   ILE A  78     1182   1408   1120    147   -230    280       O  
ATOM    614  CB  ILE A  78      -0.277   9.725  27.173  1.00 25.22           C  
ANISOU  614  CB  ILE A  78     3131   3315   3137    121   -130    268       C  
ATOM    615  CG1 ILE A  78      -0.368   8.832  25.935  1.00 33.48           C  
ANISOU  615  CG1 ILE A  78     4152   4299   4271    122   -129    263       C  
ATOM    616  CG2 ILE A  78       0.214  11.076  26.767  1.00 20.74           C  
ANISOU  616  CG2 ILE A  78     2568   2768   2543    122   -146    204       C  
ATOM    617  CD1 ILE A  78      -1.348   7.676  26.087  1.00 36.74           C  
ANISOU  617  CD1 ILE A  78     4553   4678   4727    114   -101    311       C  
ATOM    618  N   PRO A  79       2.667   8.108  27.266  1.00 15.20           N  
ANISOU  618  N   PRO A  79     1837   2008   1930    152   -224    332       N  
ATOM    619  CA  PRO A  79       4.066   8.184  26.833  1.00 13.21           C  
ANISOU  619  CA  PRO A  79     1567   1746   1706    165   -264    309       C  
ATOM    620  C   PRO A  79       4.219   8.882  25.484  1.00  7.20           C  
ANISOU  620  C   PRO A  79      793    968    975    160   -253    235       C  
ATOM    621  O   PRO A  79       3.330   8.853  24.625  1.00  7.24           O  
ANISOU  621  O   PRO A  79      794    949   1007    151   -223    210       O  
ATOM    622  CB  PRO A  79       4.490   6.714  26.759  1.00 12.07           C  
ANISOU  622  CB  PRO A  79     1401   1551   1636    176   -279    356       C  
ATOM    623  CG  PRO A  79       3.235   5.998  26.435  1.00 15.87           C  
ANISOU  623  CG  PRO A  79     1878   1998   2155    166   -241    377       C  
ATOM    624  CD  PRO A  79       2.120   6.747  27.117  1.00 14.54           C  
ANISOU  624  CD  PRO A  79     1738   1875   1911    151   -209    381       C  
ATOM    625  N   CYS A  80       5.384   9.514  25.304  1.00  5.79           N  
ANISOU  625  N   CYS A  80      606    802    791    166   -281    203       N  
ATOM    626  CA  CYS A  80       5.629  10.316  24.110  1.00  5.30           C  
ANISOU  626  CA  CYS A  80      534    733    746    158   -271    139       C  
ATOM    627  C   CYS A  80       5.611   9.487  22.826  1.00  5.14           C  
ANISOU  627  C   CYS A  80      490    665    799    157   -256    121       C  
ATOM    628  O   CYS A  80       5.405  10.037  21.742  1.00  5.23           O  
ANISOU  628  O   CYS A  80      499    671    816    145   -238     75       O  
ATOM    629  CB  CYS A  80       6.960  11.056  24.267  1.00  5.35           C  
ANISOU  629  CB  CYS A  80      532    761    740    162   -304    115       C  
ATOM    630  SG  CYS A  80       6.894  12.305  25.608  1.00  9.17           S  
ANISOU  630  SG  CYS A  80     1045   1305   1135    159   -321    113       S  
ATOM    631  N   SER A  81       5.810   8.176  22.924  1.00  5.65           N  
ANISOU  631  N   SER A  81      535    695    918    168   -263    155       N  
ATOM    632  CA  SER A  81       5.625   7.278  21.784  1.00  5.43           C  
ANISOU  632  CA  SER A  81      485    620    956    165   -241    130       C  
ATOM    633  C   SER A  81       4.199   7.323  21.208  1.00  8.96           C  
ANISOU  633  C   SER A  81      943   1058   1405    152   -212    118       C  
ATOM    634  O   SER A  81       4.012   7.183  19.990  1.00  4.96           O  
ANISOU  634  O   SER A  81      423    530    930    145   -197     74       O  
ATOM    635  CB  SER A  81       6.017   5.872  22.236  1.00  5.95           C  
ANISOU  635  CB  SER A  81      538    651   1070    174   -248    168       C  
ATOM    636  OG  SER A  81       4.980   5.291  22.998  1.00  8.80           O  
ANISOU  636  OG  SER A  81      910   1002   1430    173   -242    224       O  
ATOM    637  N   ALA A  82       3.181   7.540  22.045  1.00  8.04           N  
ANISOU  637  N   ALA A  82      848    958   1248    147   -201    152       N  
ATOM    638  CA  ALA A  82       1.821   7.656  21.524  1.00  6.45           C  
ANISOU  638  CA  ALA A  82      654    748   1049    134   -172    136       C  
ATOM    639  C   ALA A  82       1.607   8.977  20.796  1.00  8.40           C  
ANISOU  639  C   ALA A  82      914   1021   1258    122   -166     85       C  
ATOM    640  O   ALA A  82       0.746   9.075  19.910  1.00  5.22           O  
ANISOU  640  O   ALA A  82      509    604    870    112   -151     57       O  
ATOM    641  CB  ALA A  82       0.814   7.506  22.666  1.00  6.09           C  
ANISOU  641  CB  ALA A  82      623    715    976    130   -156    186       C  
ATOM    642  N   LEU A  83       2.382  10.002  21.155  1.00  5.83           N  
ANISOU  642  N   LEU A  83      600    729    886    124   -181     73       N  
ATOM    643  CA  LEU A  83       2.300  11.280  20.461  1.00  4.07           C  
ANISOU  643  CA  LEU A  83      387    524    635    112   -179     30       C  
ATOM    644  C   LEU A  83       2.810  11.192  19.024  1.00  5.59           C  
ANISOU  644  C   LEU A  83      566    700    858    105   -178     -9       C  
ATOM    645  O   LEU A  83       2.417  12.016  18.194  1.00  6.07           O  
ANISOU  645  O   LEU A  83      636    767    905     92   -173    -37       O  
ATOM    646  CB  LEU A  83       3.070  12.353  21.239  1.00  4.09           C  
ANISOU  646  CB  LEU A  83      401    562    591    115   -197     26       C  
ATOM    647  CG  LEU A  83       2.579  12.694  22.654  1.00  5.60           C  
ANISOU  647  CG  LEU A  83      610    783    734    119   -197     52       C  
ATOM    648  CD1 LEU A  83       3.511  13.673  23.396  1.00  7.51           C  
ANISOU  648  CD1 LEU A  83      860   1061    934    122   -221     39       C  
ATOM    649  CD2 LEU A  83       1.128  13.218  22.629  1.00  6.31           C  
ANISOU  649  CD2 LEU A  83      711    876    811    110   -171     41       C  
ATOM    650  N   LEU A  84       3.649  10.210  18.693  1.00  4.34           N  
ANISOU  650  N   LEU A  84      385    521    744    113   -183    -11       N  
ATOM    651  CA  LEU A  84       4.097  10.030  17.310  1.00  5.32           C  
ANISOU  651  CA  LEU A  84      495    634    894    105   -174    -54       C  
ATOM    652  C   LEU A  84       3.244   9.033  16.530  1.00 11.48           C  
ANISOU  652  C   LEU A  84     1264   1382   1715    102   -160    -67       C  
ATOM    653  O   LEU A  84       3.624   8.634  15.423  1.00 14.39           O  
ANISOU  653  O   LEU A  84     1618   1742   2109     96   -153   -107       O  
ATOM    654  CB  LEU A  84       5.570   9.592  17.255  1.00  6.36           C  
ANISOU  654  CB  LEU A  84      601    760   1057    114   -184    -64       C  
ATOM    655  CG  LEU A  84       6.650  10.508  17.831  1.00  6.80           C  
ANISOU  655  CG  LEU A  84      657    843   1084    116   -201    -62       C  
ATOM    656  CD1 LEU A  84       8.030   9.985  17.443  1.00 10.07           C  
ANISOU  656  CD1 LEU A  84     1038   1247   1542    122   -204    -83       C  
ATOM    657  CD2 LEU A  84       6.482  11.955  17.363  1.00  3.97           C  
ANISOU  657  CD2 LEU A  84      319    512    678     97   -195    -84       C  
ATOM    658  N   SER A  85       2.099   8.638  17.072  1.00  8.54           N  
ANISOU  658  N   SER A  85      898    996   1351    103   -156    -39       N  
ATOM    659  CA  SER A  85       1.224   7.689  16.410  1.00  6.84           C  
ANISOU  659  CA  SER A  85      669    747   1182    100   -145    -52       C  
ATOM    660  C   SER A  85       0.499   8.351  15.237  1.00 10.56           C  
ANISOU  660  C   SER A  85     1152   1231   1631     83   -141    -93       C  
ATOM    661  O   SER A  85       0.391   9.571  15.152  1.00 15.68           O  
ANISOU  661  O   SER A  85     1820   1908   2230     75   -145    -97       O  
ATOM    662  CB  SER A  85       0.225   7.127  17.425  1.00  9.69           C  
ANISOU  662  CB  SER A  85     1031   1090   1561    104   -139     -5       C  
ATOM    663  OG  SER A  85      -0.815   6.411  16.799  1.00 10.88           O  
ANISOU  663  OG  SER A  85     1168   1209   1757     97   -129    -20       O  
ATOM    664  N   SER A  86      -0.002   7.523  14.320  1.00 13.15           N  
ANISOU  664  N   SER A  86     1465   1534   2000     78   -137   -123       N  
ATOM    665  CA  SER A  86      -0.766   8.048  13.195  1.00 13.29           C  
ANISOU  665  CA  SER A  86     1492   1563   1994     62   -140   -159       C  
ATOM    666  C   SER A  86      -2.172   8.474  13.587  1.00 10.86           C  
ANISOU  666  C   SER A  86     1194   1252   1681     58   -142   -138       C  
ATOM    667  O   SER A  86      -2.811   9.218  12.837  1.00  9.45           O  
ANISOU  667  O   SER A  86     1028   1088   1476     46   -152   -157       O  
ATOM    668  CB  SER A  86      -0.824   7.018  12.074  1.00 14.94           C  
ANISOU  668  CB  SER A  86     1681   1751   2245     57   -137   -207       C  
ATOM    669  OG  SER A  86       0.461   6.902  11.488  1.00 21.34           O  
ANISOU  669  OG  SER A  86     2483   2574   3050     57   -131   -239       O  
ATOM    670  N   ASP A  87      -2.661   8.019  14.733  1.00 10.56           N  
ANISOU  670  N   ASP A  87     1150   1196   1668     66   -133    -98       N  
ATOM    671  CA  ASP A  87      -3.906   8.506  15.314  1.00 13.79           C  
ANISOU  671  CA  ASP A  87     1564   1607   2070     63   -128    -77       C  
ATOM    672  C   ASP A  87      -3.581   9.704  16.199  1.00  3.81           C  
ANISOU  672  C   ASP A  87      321    376    749     67   -127    -55       C  
ATOM    673  O   ASP A  87      -2.720   9.607  17.074  1.00  5.03           O  
ANISOU  673  O   ASP A  87      479    541    889     76   -125    -30       O  
ATOM    674  CB  ASP A  87      -4.561   7.385  16.126  1.00 12.55           C  
ANISOU  674  CB  ASP A  87     1387   1415   1965     67   -111    -43       C  
ATOM    675  CG  ASP A  87      -5.819   7.829  16.859  1.00 12.45           C  
ANISOU  675  CG  ASP A  87     1375   1407   1947     63    -97    -21       C  
ATOM    676  OD1 ASP A  87      -6.325   8.947  16.627  1.00 13.27           O  
ANISOU  676  OD1 ASP A  87     1490   1531   2019     59   -103    -39       O  
ATOM    677  OD2 ASP A  87      -6.318   7.024  17.671  1.00 17.08           O  
ANISOU  677  OD2 ASP A  87     1948   1973   2569     63    -77     15       O  
ATOM    678  N   ILE A  88      -4.248  10.836  15.966  1.00  4.82           N  
ANISOU  678  N   ILE A  88      460    519    851     60   -134    -68       N  
ATOM    679  CA  ILE A  88      -3.865  12.063  16.668  1.00  3.70           C  
ANISOU  679  CA  ILE A  88      337    407    662     63   -136    -59       C  
ATOM    680  C   ILE A  88      -4.596  12.196  18.002  1.00  4.32           C  
ANISOU  680  C   ILE A  88      415    492    735     69   -117    -33       C  
ATOM    681  O   ILE A  88      -4.496  13.232  18.670  1.00  6.78           O  
ANISOU  681  O   ILE A  88      738    827   1010     71   -117    -34       O  
ATOM    682  CB  ILE A  88      -4.105  13.304  15.782  1.00  3.69           C  
ANISOU  682  CB  ILE A  88      347    416    640     54   -154    -84       C  
ATOM    683  CG1 ILE A  88      -5.602  13.489  15.494  1.00  6.82           C  
ANISOU  683  CG1 ILE A  88      733    795   1062     50   -157    -92       C  
ATOM    684  CG2 ILE A  88      -3.280  13.218  14.489  1.00  7.26           C  
ANISOU  684  CG2 ILE A  88      803    872   1083     44   -168   -107       C  
ATOM    685  CD1 ILE A  88      -5.944  14.792  14.776  1.00  8.67           C  
ANISOU  685  CD1 ILE A  88      977   1035   1281     43   -181   -107       C  
ATOM    686  N   THR A  89      -5.316  11.146  18.413  1.00  4.92           N  
ANISOU  686  N   THR A  89      475    548    847     70    -99    -12       N  
ATOM    687  CA  THR A  89      -6.165  11.227  19.605  1.00  7.11           C  
ANISOU  687  CA  THR A  89      750    835   1118     71    -73     12       C  
ATOM    688  C   THR A  89      -5.371  11.625  20.853  1.00  8.82           C  
ANISOU  688  C   THR A  89      984   1086   1280     78    -68     36       C  
ATOM    689  O   THR A  89      -5.820  12.471  21.643  1.00  5.88           O  
ANISOU  689  O   THR A  89      618    740    875     78    -54     31       O  
ATOM    690  CB  THR A  89      -6.888   9.887  19.821  1.00  7.56           C  
ANISOU  690  CB  THR A  89      786    861   1227     67    -52     40       C  
ATOM    691  OG1 THR A  89      -7.694   9.578  18.672  1.00  6.12           O  
ANISOU  691  OG1 THR A  89      585    647   1095     60    -61     10       O  
ATOM    692  CG2 THR A  89      -7.793   9.950  21.054  1.00  7.16           C  
ANISOU  692  CG2 THR A  89      731    824   1165     64    -17     68       C  
ATOM    693  N   ALA A  90      -4.188  11.034  21.048  1.00  7.13           N  
ANISOU  693  N   ALA A  90      775    875   1058     84    -80     56       N  
ATOM    694  CA  ALA A  90      -3.390  11.343  22.233  1.00  5.43           C  
ANISOU  694  CA  ALA A  90      576    696    791     91    -83     79       C  
ATOM    695  C   ALA A  90      -2.906  12.791  22.210  1.00  5.23           C  
ANISOU  695  C   ALA A  90      565    700    724     92    -99     43       C  
ATOM    696  O   ALA A  90      -3.006  13.501  23.219  1.00  6.02           O  
ANISOU  696  O   ALA A  90      676    833    779     94    -92     42       O  
ATOM    697  CB  ALA A  90      -2.206  10.376  22.338  1.00  4.53           C  
ANISOU  697  CB  ALA A  90      459    572    691    100   -101    107       C  
ATOM    698  N   SER A  91      -2.408  13.249  21.057  1.00  3.85           N  
ANISOU  698  N   SER A  91      389    512    563     89   -118     12       N  
ATOM    699  CA  SER A  91      -1.977  14.637  20.900  1.00  5.57           C  
ANISOU  699  CA  SER A  91      616    748    753     87   -134    -19       C  
ATOM    700  C   SER A  91      -3.121  15.617  21.148  1.00  3.69           C  
ANISOU  700  C   SER A  91      379    514    508     84   -122    -39       C  
ATOM    701  O   SER A  91      -2.917  16.695  21.723  1.00  3.73           O  
ANISOU  701  O   SER A  91      392    540    485     85   -128    -58       O  
ATOM    702  CB  SER A  91      -1.408  14.840  19.495  1.00  4.34           C  
ANISOU  702  CB  SER A  91      458    576    616     79   -151    -42       C  
ATOM    703  OG  SER A  91      -0.114  14.265  19.376  1.00  6.72           O  
ANISOU  703  OG  SER A  91      755    879    920     83   -161    -35       O  
ATOM    704  N   VAL A  92      -4.329  15.264  20.707  1.00  3.69           N  
ANISOU  704  N   VAL A  92      368    493    543     80   -109    -40       N  
ATOM    705  CA  VAL A  92      -5.473  16.156  20.876  1.00  3.76           C  
ANISOU  705  CA  VAL A  92      370    499    559     78    -99    -62       C  
ATOM    706  C   VAL A  92      -5.908  16.189  22.338  1.00  5.21           C  
ANISOU  706  C   VAL A  92      554    711    714     83    -69    -53       C  
ATOM    707  O   VAL A  92      -6.303  17.240  22.858  1.00  4.21           O  
ANISOU  707  O   VAL A  92      426    599    574     85    -62    -81       O  
ATOM    708  CB  VAL A  92      -6.615  15.715  19.941  1.00  5.94           C  
ANISOU  708  CB  VAL A  92      629    743    886     73    -97    -66       C  
ATOM    709  CG1 VAL A  92      -7.940  16.400  20.324  1.00 10.39           C  
ANISOU  709  CG1 VAL A  92     1177   1302   1469     74    -81    -84       C  
ATOM    710  CG2 VAL A  92      -6.249  15.983  18.493  1.00  3.48           C  
ANISOU  710  CG2 VAL A  92      321    415    587     66   -129    -81       C  
ATOM    711  N   ASN A  93      -5.832  15.043  23.030  1.00  6.36           N  
ANISOU  711  N   ASN A  93      701    866    850     83    -50    -15       N  
ATOM    712  CA  ASN A  93      -6.149  15.015  24.456  1.00  9.60           C  
ANISOU  712  CA  ASN A  93     1117   1313   1219     84    -19      0       C  
ATOM    713  C   ASN A  93      -5.166  15.857  25.271  1.00  6.48           C  
ANISOU  713  C   ASN A  93      740    958    764     90    -35    -15       C  
ATOM    714  O   ASN A  93      -5.569  16.545  26.213  1.00  5.13           O  
ANISOU  714  O   ASN A  93      572    820    556     90    -15    -36       O  
ATOM    715  CB  ASN A  93      -6.164  13.577  24.975  1.00 10.55           C  
ANISOU  715  CB  ASN A  93     1236   1431   1341     82     -1     55       C  
ATOM    716  CG  ASN A  93      -6.343  13.513  26.474  1.00 24.01           C  
ANISOU  716  CG  ASN A  93     2952   3183   2989     80     29     80       C  
ATOM    717  OD1 ASN A  93      -7.445  13.711  26.987  1.00 31.42           O  
ANISOU  717  OD1 ASN A  93     3881   4134   3925     73     68     72       O  
ATOM    718  ND2 ASN A  93      -5.253  13.259  27.192  1.00 26.23           N  
ANISOU  718  ND2 ASN A  93     3252   3493   3219     85     11    109       N  
ATOM    719  N   CYS A  94      -3.876  15.821  24.924  1.00  4.63           N  
ANISOU  719  N   CYS A  94      515    723    520     94    -69    -10       N  
ATOM    720  CA  CYS A  94      -2.917  16.706  25.586  1.00  6.10           C  
ANISOU  720  CA  CYS A  94      715    943    660     98    -89    -31       C  
ATOM    721  C   CYS A  94      -3.182  18.168  25.250  1.00  5.30           C  
ANISOU  721  C   CYS A  94      609    836    569     97    -97    -86       C  
ATOM    722  O   CYS A  94      -3.123  19.037  26.132  1.00  6.74           O  
ANISOU  722  O   CYS A  94      796   1049    715     99    -95   -116       O  
ATOM    723  CB  CYS A  94      -1.488  16.333  25.185  1.00  8.38           C  
ANISOU  723  CB  CYS A  94     1007   1226    951    102   -124    -17       C  
ATOM    724  SG  CYS A  94      -1.022  14.683  25.686  1.00 10.01           S  
ANISOU  724  SG  CYS A  94     1215   1433   1154    107   -124     48       S  
ATOM    725  N   ALA A  95      -3.450  18.460  23.973  1.00  4.23           N  
ANISOU  725  N   ALA A  95      464    661    483     92   -108    -99       N  
ATOM    726  CA  ALA A  95      -3.724  19.836  23.563  1.00  4.15           C  
ANISOU  726  CA  ALA A  95      448    636    493     90   -120   -141       C  
ATOM    727  C   ALA A  95      -4.950  20.410  24.285  1.00  4.45           C  
ANISOU  727  C   ALA A  95      475    682    534     93    -93   -169       C  
ATOM    728  O   ALA A  95      -4.932  21.565  24.733  1.00  4.62           O  
ANISOU  728  O   ALA A  95      493    711    550     96    -98   -211       O  
ATOM    729  CB  ALA A  95      -3.904  19.877  22.040  1.00  3.82           C  
ANISOU  729  CB  ALA A  95      399    554    498     83   -138   -138       C  
ATOM    730  N   LYS A  96      -6.028  19.620  24.409  1.00  4.57           N  
ANISOU  730  N   LYS A  96      479    693    563     93    -62   -152       N  
ATOM    731  CA  LYS A  96      -7.179  20.059  25.195  1.00  4.94           C  
ANISOU  731  CA  LYS A  96      512    752    613     95    -27   -180       C  
ATOM    732  C   LYS A  96      -6.785  20.405  26.626  1.00  6.43           C  
ANISOU  732  C   LYS A  96      712    994    736     98    -10   -198       C  
ATOM    733  O   LYS A  96      -7.294  21.375  27.200  1.00  6.37           O  
ANISOU  733  O   LYS A  96      694    999    727    101      5   -247       O  
ATOM    734  CB  LYS A  96      -8.260  18.979  25.203  1.00  5.92           C  
ANISOU  734  CB  LYS A  96      621    867    761     90      8   -151       C  
ATOM    735  CG  LYS A  96      -8.942  18.790  23.853  1.00  7.53           C  
ANISOU  735  CG  LYS A  96      807   1020   1033     88     -9   -148       C  
ATOM    736  CD  LYS A  96     -10.114  17.835  23.974  1.00 10.56           C  
ANISOU  736  CD  LYS A  96     1170   1394   1449     83     27   -129       C  
ATOM    737  CE  LYS A  96     -11.048  17.944  22.783  1.00 10.80           C  
ANISOU  737  CE  LYS A  96     1176   1378   1551     81      9   -143       C  
ATOM    738  NZ  LYS A  96     -11.941  16.753  22.677  1.00 12.06           N  
ANISOU  738  NZ  LYS A  96     1313   1519   1748     74     34   -118       N  
ATOM    739  N   LYS A  97      -5.893  19.618  27.229  1.00  5.45           N  
ANISOU  739  N   LYS A  97      610    903    558     97    -14   -161       N  
ATOM    740  CA  LYS A  97      -5.506  19.900  28.611  1.00  6.14           C  
ANISOU  740  CA  LYS A  97      711   1048    572     98     -2   -175       C  
ATOM    741  C   LYS A  97      -4.629  21.144  28.703  1.00  8.67           C  
ANISOU  741  C   LYS A  97     1036   1376    881    103    -37   -226       C  
ATOM    742  O   LYS A  97      -4.736  21.919  29.666  1.00  8.73           O  
ANISOU  742  O   LYS A  97     1045   1420    851    104    -26   -273       O  
ATOM    743  CB  LYS A  97      -4.804  18.685  29.215  1.00 11.03           C  
ANISOU  743  CB  LYS A  97     1351   1698   1141     97     -5   -113       C  
ATOM    744  CG  LYS A  97      -5.780  17.591  29.631  1.00 21.48           C  
ANISOU  744  CG  LYS A  97     2671   3030   2461     90     41    -68       C  
ATOM    745  CD  LYS A  97      -5.076  16.422  30.317  1.00 26.70           C  
ANISOU  745  CD  LYS A  97     3353   3719   3074     88     35      1       C  
ATOM    746  CE  LYS A  97      -5.659  15.084  29.863  1.00 33.09           C  
ANISOU  746  CE  LYS A  97     4151   4491   3931     82     55     60       C  
ATOM    747  NZ  LYS A  97      -7.074  15.207  29.411  1.00 34.54           N  
ANISOU  747  NZ  LYS A  97     4310   4647   4169     75     95     38       N  
ATOM    748  N   ILE A  98      -3.770  21.360  27.708  1.00  5.47           N  
ANISOU  748  N   ILE A  98      632    936    512    103    -78   -221       N  
ATOM    749  CA  ILE A  98      -2.920  22.552  27.689  1.00  5.47           C  
ANISOU  749  CA  ILE A  98      630    933    514    104   -111   -265       C  
ATOM    750  C   ILE A  98      -3.765  23.818  27.542  1.00  5.58           C  
ANISOU  750  C   ILE A  98      625    922    572    105   -104   -323       C  
ATOM    751  O   ILE A  98      -3.556  24.812  28.249  1.00  9.24           O  
ANISOU  751  O   ILE A  98     1085   1403   1022    108   -110   -377       O  
ATOM    752  CB  ILE A  98      -1.871  22.433  26.566  1.00  8.74           C  
ANISOU  752  CB  ILE A  98     1046   1314    960    100   -149   -241       C  
ATOM    753  CG1 ILE A  98      -0.834  21.367  26.927  1.00  8.54           C  
ANISOU  753  CG1 ILE A  98     1034   1315    896    102   -162   -198       C  
ATOM    754  CG2 ILE A  98      -1.190  23.792  26.293  1.00  7.85           C  
ANISOU  754  CG2 ILE A  98      926   1184    873     97   -179   -286       C  
ATOM    755  CD1 ILE A  98       0.003  20.895  25.763  1.00 14.71           C  
ANISOU  755  CD1 ILE A  98     1812   2064   1713     98   -185   -170       C  
ATOM    756  N   VAL A  99      -4.737  23.800  26.626  1.00  5.35           N  
ANISOU  756  N   VAL A  99      580    850    602    104    -94   -315       N  
ATOM    757  CA  VAL A  99      -5.547  24.995  26.380  1.00  7.26           C  
ANISOU  757  CA  VAL A  99      800   1059    901    107    -95   -365       C  
ATOM    758  C   VAL A  99      -6.531  25.257  27.513  1.00 10.71           C  
ANISOU  758  C   VAL A  99     1223   1526   1321    113    -52   -410       C  
ATOM    759  O   VAL A  99      -6.983  26.397  27.684  1.00  9.62           O  
ANISOU  759  O   VAL A  99     1064   1370   1222    118    -52   -469       O  
ATOM    760  CB  VAL A  99      -6.254  24.883  25.010  1.00 10.73           C  
ANISOU  760  CB  VAL A  99     1227   1444   1408    105   -106   -340       C  
ATOM    761  CG1 VAL A  99      -7.048  26.162  24.670  1.00  6.70           C  
ANISOU  761  CG1 VAL A  99      689    890    967    109   -117   -384       C  
ATOM    762  CG2 VAL A  99      -5.213  24.657  23.943  1.00 15.99           C  
ANISOU  762  CG2 VAL A  99     1908   2090   2079     97   -142   -302       C  
ATOM    763  N   SER A 100      -6.854  24.242  28.320  1.00  6.43           N  
ANISOU  763  N   SER A 100      691   1029    724    111    -14   -385       N  
ATOM    764  CA  SER A 100      -7.689  24.456  29.498  1.00 12.32           C  
ANISOU  764  CA  SER A 100     1426   1816   1438    113     35   -427       C  
ATOM    765  C   SER A 100      -6.930  25.106  30.644  1.00 14.87           C  
ANISOU  765  C   SER A 100     1762   2192   1694    115     30   -475       C  
ATOM    766  O   SER A 100      -7.556  25.592  31.592  1.00 16.03           O  
ANISOU  766  O   SER A 100     1899   2375   1818    116     67   -531       O  
ATOM    767  CB  SER A 100      -8.281  23.132  29.962  1.00 13.64           C  
ANISOU  767  CB  SER A 100     1601   2016   1568    106     79   -376       C  
ATOM    768  OG  SER A 100      -9.017  22.561  28.911  1.00 15.85           O  
ANISOU  768  OG  SER A 100     1864   2245   1915    105     81   -341       O  
ATOM    769  N   ASP A 101      -5.606  25.127  30.581  1.00 10.36           N  
ANISOU  769  N   ASP A 101     1213   1629   1094    113    -14   -459       N  
ATOM    770  CA  ASP A 101      -4.821  25.846  31.571  1.00 15.23           C  
ANISOU  770  CA  ASP A 101     1839   2289   1659    114    -29   -507       C  
ATOM    771  C   ASP A 101      -4.935  27.358  31.362  1.00 16.09           C  
ANISOU  771  C   ASP A 101     1922   2349   1844    115    -45   -561       C  
ATOM    772  O   ASP A 101      -5.340  27.841  30.300  1.00 15.12           O  
ANISOU  772  O   ASP A 101     1778   2164   1802    117    -58   -566       O  
ATOM    773  CB  ASP A 101      -3.361  25.411  31.509  1.00 16.18           C  
ANISOU  773  CB  ASP A 101     1983   2420   1746    111    -74   -463       C  
ATOM    774  CG  ASP A 101      -2.619  25.683  32.801  1.00 19.65           C  
ANISOU  774  CG  ASP A 101     2437   2905   2124    106    -81   -473       C  
ATOM    775  OD1 ASP A 101      -3.286  25.904  33.834  1.00 22.92           O  
ANISOU  775  OD1 ASP A 101     2852   3358   2499    104    -46   -504       O  
ATOM    776  OD2 ASP A 101      -1.369  25.678  32.775  1.00 22.13           O  
ANISOU  776  OD2 ASP A 101     2761   3214   2433    104   -121   -450       O  
ATOM    777  N   GLY A 102      -4.541  28.109  32.395  1.00 16.88           N  
ANISOU  777  N   GLY A 102     2022   2475   1916    112    -47   -597       N  
ATOM    778  CA  GLY A 102      -4.858  29.530  32.442  1.00 15.69           C  
ANISOU  778  CA  GLY A 102     1841   2288   1832    113    -52   -654       C  
ATOM    779  C   GLY A 102      -4.280  30.349  31.302  1.00 12.57           C  
ANISOU  779  C   GLY A 102     1430   1824   1520    114    -95   -646       C  
ATOM    780  O   GLY A 102      -4.819  31.403  30.965  1.00 10.62           O  
ANISOU  780  O   GLY A 102     1153   1532   1349    117    -99   -678       O  
ATOM    781  N   ASN A 103      -3.171  29.891  30.703  1.00 10.48           N  
ANISOU  781  N   ASN A 103     1185   1551   1245    111   -127   -599       N  
ATOM    782  CA  ASN A 103      -2.486  30.634  29.644  1.00 12.06           C  
ANISOU  782  CA  ASN A 103     1374   1692   1515    108   -163   -583       C  
ATOM    783  C   ASN A 103      -3.064  30.404  28.243  1.00  6.81           C  
ANISOU  783  C   ASN A 103      704    976    908    108   -170   -548       C  
ATOM    784  O   ASN A 103      -2.633  31.077  27.297  1.00  6.61           O  
ANISOU  784  O   ASN A 103      670    901    940    104   -196   -529       O  
ATOM    785  CB  ASN A 103      -0.993  30.280  29.640  1.00 17.20           C  
ANISOU  785  CB  ASN A 103     2045   2357   2133    101   -189   -548       C  
ATOM    786  CG  ASN A 103      -0.131  31.390  29.048  1.00 30.52           C  
ANISOU  786  CG  ASN A 103     3718   3996   3881     97   -217   -550       C  
ATOM    787  OD1 ASN A 103      -0.617  32.487  28.758  1.00 34.61           O  
ANISOU  787  OD1 ASN A 103     4212   4474   4464     99   -220   -578       O  
ATOM    788  ND2 ASN A 103       1.155  31.105  28.860  1.00 32.82           N  
ANISOU  788  ND2 ASN A 103     4023   4290   4157     90   -237   -518       N  
ATOM    789  N   GLY A 104      -4.018  29.487  28.082  1.00  6.64           N  
ANISOU  789  N   GLY A 104      686    966    872    111   -147   -538       N  
ATOM    790  CA  GLY A 104      -4.655  29.293  26.783  1.00  6.22           C  
ANISOU  790  CA  GLY A 104      626    862    877    111   -157   -509       C  
ATOM    791  C   GLY A 104      -3.683  28.768  25.738  1.00  8.75           C  
ANISOU  791  C   GLY A 104      964   1165   1194    101   -185   -452       C  
ATOM    792  O   GLY A 104      -2.762  28.000  26.031  1.00  6.30           O  
ANISOU  792  O   GLY A 104      675    891    828     98   -189   -429       O  
ATOM    793  N   MET A 105      -3.859  29.211  24.503  1.00  5.47           N  
ANISOU  793  N   MET A 105      542    697    840     97   -206   -425       N  
ATOM    794  CA  MET A 105      -3.032  28.691  23.430  1.00  5.04           C  
ANISOU  794  CA  MET A 105      506    630    780     85   -223   -369       C  
ATOM    795  C   MET A 105      -1.695  29.456  23.309  1.00  7.64           C  
ANISOU  795  C   MET A 105      840    951   1113     77   -238   -359       C  
ATOM    796  O   MET A 105      -0.811  29.032  22.554  1.00  4.81           O  
ANISOU  796  O   MET A 105      496    589    742     65   -245   -317       O  
ATOM    797  CB  MET A 105      -3.930  28.656  22.173  1.00  8.56           C  
ANISOU  797  CB  MET A 105      946   1033   1274     83   -234   -341       C  
ATOM    798  CG  MET A 105      -3.437  28.057  20.879  1.00 13.07           C  
ANISOU  798  CG  MET A 105     1535   1592   1838     70   -245   -283       C  
ATOM    799  SD  MET A 105      -4.869  27.749  19.761  1.00  8.51           S  
ANISOU  799  SD  MET A 105      950    981   1303     71   -254   -260       S  
ATOM    800  CE  MET A 105      -5.190  26.105  20.249  1.00 19.22           C  
ANISOU  800  CE  MET A 105     2309   2378   2616     74   -231   -258       C  
ATOM    801  N   ASN A 106      -1.465  30.485  24.147  1.00  6.01           N  
ANISOU  801  N   ASN A 106      620    745    920     82   -240   -400       N  
ATOM    802  CA  ASN A 106      -0.135  31.118  24.247  1.00 10.71           C  
ANISOU  802  CA  ASN A 106     1217   1337   1516     74   -253   -398       C  
ATOM    803  C   ASN A 106       0.970  30.173  24.701  1.00 17.39           C  
ANISOU  803  C   ASN A 106     2081   2225   2303     69   -251   -380       C  
ATOM    804  O   ASN A 106       2.151  30.459  24.466  1.00 18.93           O  
ANISOU  804  O   ASN A 106     2277   2413   2503     59   -262   -367       O  
ATOM    805  CB  ASN A 106      -0.147  32.295  25.213  1.00 16.86           C  
ANISOU  805  CB  ASN A 106     1975   2113   2316     81   -255   -452       C  
ATOM    806  CG  ASN A 106      -1.186  33.307  24.870  1.00 12.22           C  
ANISOU  806  CG  ASN A 106     1363   1482   1798     88   -259   -472       C  
ATOM    807  OD1 ASN A 106      -0.969  34.165  24.007  1.00 13.33           O  
ANISOU  807  OD1 ASN A 106     1489   1633   1942     98   -243   -507       O  
ATOM    808  ND2 ASN A 106      -2.340  33.222  25.538  1.00  6.42           N  
ANISOU  808  ND2 ASN A 106      621    698   1121     81   -280   -449       N  
ATOM    809  N   ALA A 107       0.626  29.076  25.368  1.00 12.42           N  
ANISOU  809  N   ALA A 107     1462   1638   1620     76   -237   -380       N  
ATOM    810  CA  ALA A 107       1.603  28.039  25.666  1.00 15.81           C  
ANISOU  810  CA  ALA A 107     1906   2101   1999     73   -239   -352       C  
ATOM    811  C   ALA A 107       2.398  27.591  24.437  1.00 16.00           C  
ANISOU  811  C   ALA A 107     1936   2102   2041     61   -246   -305       C  
ATOM    812  O   ALA A 107       3.514  27.080  24.582  1.00 17.77           O  
ANISOU  812  O   ALA A 107     2164   2342   2245     57   -251   -287       O  
ATOM    813  CB  ALA A 107       0.886  26.840  26.293  1.00 15.26           C  
ANISOU  813  CB  ALA A 107     1847   2073   1877     82   -225   -347       C  
ATOM    814  N   TRP A 108       1.861  27.763  23.231  1.00  7.00           N  
ANISOU  814  N   TRP A 108      794    927    938     55   -245   -285       N  
ATOM    815  CA  TRP A 108       2.590  27.464  22.006  1.00  7.66           C  
ANISOU  815  CA  TRP A 108      883    993   1034     40   -247   -246       C  
ATOM    816  C   TRP A 108       3.216  28.760  21.496  1.00  9.30           C  
ANISOU  816  C   TRP A 108     1082   1170   1281     27   -259   -251       C  
ATOM    817  O   TRP A 108       2.508  29.664  21.047  1.00  4.66           O  
ANISOU  817  O   TRP A 108      489    550    733     26   -266   -256       O  
ATOM    818  CB  TRP A 108       1.670  26.846  20.953  1.00  6.17           C  
ANISOU  818  CB  TRP A 108      700    790    853     38   -241   -220       C  
ATOM    819  CG  TRP A 108       1.359  25.385  21.166  1.00 13.32           C  
ANISOU  819  CG  TRP A 108     1612   1723   1726     46   -230   -205       C  
ATOM    820  CD1 TRP A 108       2.168  24.320  20.873  1.00 15.54           C  
ANISOU  820  CD1 TRP A 108     1899   2019   1989     42   -226   -180       C  
ATOM    821  CD2 TRP A 108       0.140  24.831  21.680  1.00 14.66           C  
ANISOU  821  CD2 TRP A 108     1781   1905   1886     59   -224   -217       C  
ATOM    822  NE1 TRP A 108       1.528  23.143  21.181  1.00 18.53           N  
ANISOU  822  NE1 TRP A 108     2279   2414   2347     53   -220   -172       N  
ATOM    823  CE2 TRP A 108       0.284  23.429  21.680  1.00 17.99           C  
ANISOU  823  CE2 TRP A 108     2207   2347   2280     63   -219   -194       C  
ATOM    824  CE3 TRP A 108      -1.052  25.383  22.144  1.00 16.32           C  
ANISOU  824  CE3 TRP A 108     1981   2110   2111     67   -223   -250       C  
ATOM    825  CZ2 TRP A 108      -0.722  22.574  22.128  1.00 18.71           C  
ANISOU  825  CZ2 TRP A 108     2297   2454   2358     74   -207   -191       C  
ATOM    826  CZ3 TRP A 108      -2.053  24.530  22.593  1.00 19.67           C  
ANISOU  826  CZ3 TRP A 108     2403   2552   2519     77   -207   -252       C  
ATOM    827  CH2 TRP A 108      -1.881  23.143  22.580  1.00 17.38           C  
ANISOU  827  CH2 TRP A 108     2121   2280   2201     79   -194   -215       C  
ATOM    828  N   VAL A 109       4.549  28.840  21.558  1.00  4.64           N  
ANISOU  828  N   VAL A 109      488    588    689     18   -263   -247       N  
ATOM    829  CA  VAL A 109       5.261  30.037  21.119  1.00  4.87           C  
ANISOU  829  CA  VAL A 109      505    587    757      4   -275   -252       C  
ATOM    830  C   VAL A 109       5.042  30.307  19.635  1.00  4.74           C  
ANISOU  830  C   VAL A 109      492    542    768    -13   -278   -220       C  
ATOM    831  O   VAL A 109       4.966  31.469  19.212  1.00  8.07           O  
ANISOU  831  O   VAL A 109      905    928   1233    -22   -290   -220       O  
ATOM    832  CB  VAL A 109       6.754  29.887  21.476  1.00  6.63           C  
ANISOU  832  CB  VAL A 109      721    828    972     -2   -280   -256       C  
ATOM    833  CG1 VAL A 109       7.530  31.118  21.086  1.00  8.50           C  
ANISOU  833  CG1 VAL A 109      942   1035   1254    -18   -292   -263       C  
ATOM    834  CG2 VAL A 109       6.881  29.640  22.978  1.00 10.78           C  
ANISOU  834  CG2 VAL A 109     1246   1384   1465     14   -284   -285       C  
ATOM    835  N   ALA A 110       4.921  29.251  18.829  1.00  4.44           N  
ANISOU  835  N   ALA A 110      464    517    705    -19   -268   -191       N  
ATOM    836  CA  ALA A 110       4.628  29.400  17.405  1.00  4.37           C  
ANISOU  836  CA  ALA A 110      461    489    712    -37   -272   -160       C  
ATOM    837  C   ALA A 110       3.257  30.033  17.163  1.00  4.44           C  
ANISOU  837  C   ALA A 110      473    467    748    -30   -284   -157       C  
ATOM    838  O   ALA A 110       3.112  30.879  16.271  1.00  5.84           O  
ANISOU  838  O   ALA A 110      649    611    958    -45   -301   -136       O  
ATOM    839  CB  ALA A 110       4.714  28.034  16.714  1.00  5.54           C  
ANISOU  839  CB  ALA A 110      617    662    825    -40   -258   -139       C  
ATOM    840  N   TRP A 111       2.235  29.633  17.937  1.00  4.35           N  
ANISOU  840  N   TRP A 111      463    463    726     -8   -277   -176       N  
ATOM    841  CA  TRP A 111       0.908  30.249  17.802  1.00  4.47           C  
ANISOU  841  CA  TRP A 111      475    448    777      2   -289   -180       C  
ATOM    842  C   TRP A 111       0.946  31.712  18.229  1.00  4.87           C  
ANISOU  842  C   TRP A 111      508    464    876      5   -304   -203       C  
ATOM    843  O   TRP A 111       0.413  32.592  17.539  1.00  5.08           O  
ANISOU  843  O   TRP A 111      530    451    951      1   -325   -187       O  
ATOM    844  CB  TRP A 111      -0.128  29.475  18.636  1.00  4.49           C  
ANISOU  844  CB  TRP A 111      475    469    760     23   -276   -202       C  
ATOM    845  CG  TRP A 111      -1.537  30.040  18.564  1.00  7.29           C  
ANISOU  845  CG  TRP A 111      819    793   1158     35   -286   -213       C  
ATOM    846  CD1 TRP A 111      -2.511  29.704  17.660  1.00  6.39           C  
ANISOU  846  CD1 TRP A 111      709    663   1057     34   -294   -188       C  
ATOM    847  CD2 TRP A 111      -2.120  31.035  19.423  1.00  4.87           C  
ANISOU  847  CD2 TRP A 111      491    469    892     50   -291   -255       C  
ATOM    848  NE1 TRP A 111      -3.652  30.434  17.896  1.00  5.13           N  
ANISOU  848  NE1 TRP A 111      530    472    947     49   -305   -209       N  
ATOM    849  CE2 TRP A 111      -3.440  31.257  18.971  1.00  4.98           C  
ANISOU  849  CE2 TRP A 111      493    452    947     59   -301   -252       C  
ATOM    850  CE3 TRP A 111      -1.656  31.756  20.533  1.00  8.07           C  
ANISOU  850  CE3 TRP A 111      882    881   1302     57   -287   -297       C  
ATOM    851  CZ2 TRP A 111      -4.302  32.175  19.588  1.00  5.36           C  
ANISOU  851  CZ2 TRP A 111      512    477   1047     75   -305   -291       C  
ATOM    852  CZ3 TRP A 111      -2.513  32.672  21.141  1.00  8.71           C  
ANISOU  852  CZ3 TRP A 111      937    942   1429     72   -290   -338       C  
ATOM    853  CH2 TRP A 111      -3.820  32.869  20.671  1.00  7.48           C  
ANISOU  853  CH2 TRP A 111      767    757   1320     81   -297   -335       C  
ATOM    854  N   ARG A 112       1.590  31.985  19.366  1.00  5.46           N  
ANISOU  854  N   ARG A 112      574    556    945     12   -298   -239       N  
ATOM    855  CA  ARG A 112       1.671  33.344  19.893  1.00  5.46           C  
ANISOU  855  CA  ARG A 112      554    526    993     17   -311   -270       C  
ATOM    856  C   ARG A 112       2.369  34.287  18.916  1.00  9.89           C  
ANISOU  856  C   ARG A 112     1111   1049   1597     -4   -329   -240       C  
ATOM    857  O   ARG A 112       1.966  35.444  18.765  1.00  6.03           O  
ANISOU  857  O   ARG A 112      607    518   1168     -2   -347   -244       O  
ATOM    858  CB  ARG A 112       2.407  33.321  21.235  1.00  5.61           C  
ANISOU  858  CB  ARG A 112      568    579    986     25   -302   -312       C  
ATOM    859  CG  ARG A 112       2.223  34.573  22.067  1.00 11.57           C  
ANISOU  859  CG  ARG A 112     1299   1314   1784     37   -311   -359       C  
ATOM    860  CD  ARG A 112       2.821  34.385  23.443  1.00 17.37           C  
ANISOU  860  CD  ARG A 112     2030   2091   2479     45   -304   -402       C  
ATOM    861  NE  ARG A 112       4.280  34.456  23.398  1.00 18.10           N  
ANISOU  861  NE  ARG A 112     2124   2189   2565     31   -311   -392       N  
ATOM    862  CZ  ARG A 112       5.091  33.550  23.936  1.00 24.14           C  
ANISOU  862  CZ  ARG A 112     2900   2996   3276     30   -306   -389       C  
ATOM    863  NH1 ARG A 112       4.591  32.487  24.563  1.00 23.93           N  
ANISOU  863  NH1 ARG A 112     2887   3010   3196     41   -294   -391       N  
ATOM    864  NH2 ARG A 112       6.407  33.708  23.845  1.00 24.56           N  
ANISOU  864  NH2 ARG A 112     2948   3049   3336     17   -315   -383       N  
ATOM    865  N   ASN A 113       3.412  33.805  18.234  1.00  6.71           N  
ANISOU  865  N   ASN A 113      719    661   1171    -26   -325   -210       N  
ATOM    866  CA  ASN A 113       4.198  34.655  17.347  1.00  6.55           C  
ANISOU  866  CA  ASN A 113      691    609   1188    -52   -339   -182       C  
ATOM    867  C   ASN A 113       3.762  34.604  15.881  1.00  8.48           C  
ANISOU  867  C   ASN A 113      948    833   1441    -72   -352   -127       C  
ATOM    868  O   ASN A 113       4.148  35.492  15.114  1.00 11.66           O  
ANISOU  868  O   ASN A 113     1345   1201   1884    -96   -368    -96       O  
ATOM    869  CB  ASN A 113       5.683  34.276  17.445  1.00  5.73           C  
ANISOU  869  CB  ASN A 113      584    532   1061    -68   -328   -184       C  
ATOM    870  CG  ASN A 113       6.278  34.584  18.815  1.00  9.16           C  
ANISOU  870  CG  ASN A 113     1005    980   1496    -52   -326   -232       C  
ATOM    871  OD1 ASN A 113       5.830  35.503  19.507  1.00 11.66           O  
ANISOU  871  OD1 ASN A 113     1308   1274   1847    -38   -335   -264       O  
ATOM    872  ND2 ASN A 113       7.294  33.823  19.208  1.00  6.30           N  
ANISOU  872  ND2 ASN A 113      642    654   1097    -55   -315   -240       N  
ATOM    873  N   ARG A 114       2.966  33.613  15.458  1.00  5.40           N  
ANISOU  873  N   ARG A 114      575    463   1014    -67   -347   -112       N  
ATOM    874  CA  ARG A 114       2.701  33.448  14.029  1.00  5.42           C  
ANISOU  874  CA  ARG A 114      592    456   1012    -91   -362    -59       C  
ATOM    875  C   ARG A 114       1.236  33.255  13.659  1.00 10.99           C  
ANISOU  875  C   ARG A 114     1306   1148   1722    -76   -378    -45       C  
ATOM    876  O   ARG A 114       0.876  33.542  12.508  1.00  9.53           O  
ANISOU  876  O   ARG A 114     1130    941   1548    -97   -404      2       O  
ATOM    877  CB  ARG A 114       3.501  32.265  13.464  1.00  5.14           C  
ANISOU  877  CB  ARG A 114      568    466    920   -110   -343    -46       C  
ATOM    878  CG  ARG A 114       5.007  32.291  13.751  1.00  5.21           C  
ANISOU  878  CG  ARG A 114      563    491    926   -125   -328    -59       C  
ATOM    879  CD  ARG A 114       5.707  31.078  13.096  1.00  4.99           C  
ANISOU  879  CD  ARG A 114      541    505    851   -142   -310    -48       C  
ATOM    880  NE  ARG A 114       5.723  31.146  11.629  1.00  5.19           N  
ANISOU  880  NE  ARG A 114      577    527    868   -182   -322      1       N  
ATOM    881  CZ  ARG A 114       6.382  30.293  10.836  1.00  7.44           C  
ANISOU  881  CZ  ARG A 114      868    851   1107   -198   -293     15       C  
ATOM    882  NH1 ARG A 114       7.079  29.282  11.352  1.00  8.01           N  
ANISOU  882  NH1 ARG A 114      929    956   1158   -184   -270    -19       N  
ATOM    883  NH2 ARG A 114       6.324  30.432   9.513  1.00  5.79           N  
ANISOU  883  NH2 ARG A 114      678    650    872   -227   -287     62       N  
ATOM    884  N   CYS A 115       0.385  32.768  14.564  1.00  6.84           N  
ANISOU  884  N   CYS A 115      777    634   1188    -46   -364    -82       N  
ATOM    885  CA  CYS A 115      -1.034  32.613  14.262  1.00 10.22           C  
ANISOU  885  CA  CYS A 115     1207   1046   1630    -31   -377    -74       C  
ATOM    886  C   CYS A 115      -1.922  33.638  14.966  1.00 11.10           C  
ANISOU  886  C   CYS A 115     1295   1119   1805     -7   -391   -102       C  
ATOM    887  O   CYS A 115      -2.931  34.051  14.390  1.00 12.59           O  
ANISOU  887  O   CYS A 115     1478   1275   2033     -1   -419    -81       O  
ATOM    888  CB  CYS A 115      -1.518  31.190  14.612  1.00 17.67           C  
ANISOU  888  CB  CYS A 115     2159   2031   2524    -17   -350    -90       C  
ATOM    889  SG  CYS A 115      -0.744  29.779  13.651  1.00 24.76           S  
ANISOU  889  SG  CYS A 115     3079   2975   3353    -39   -333    -61       S  
ATOM    890  N   LYS A 116      -1.551  34.079  16.177  1.00  5.58           N  
ANISOU  890  N   LYS A 116      578    425   1117      7   -376   -149       N  
ATOM    891  CA  LYS A 116      -2.382  34.962  16.997  1.00  5.92           C  
ANISOU  891  CA  LYS A 116      592    443   1216     31   -382   -189       C  
ATOM    892  C   LYS A 116      -2.757  36.230  16.230  1.00 13.99           C  
ANISOU  892  C   LYS A 116     1596   1410   2310     28   -420   -159       C  
ATOM    893  O   LYS A 116      -1.884  36.985  15.792  1.00 10.64           O  
ANISOU  893  O   LYS A 116     1172    965   1907      9   -435   -135       O  
ATOM    894  CB  LYS A 116      -1.629  35.312  18.290  1.00  6.05           C  
ANISOU  894  CB  LYS A 116      595    479   1225     38   -363   -241       C  
ATOM    895  CG  LYS A 116      -2.416  36.126  19.320  1.00 10.56           C  
ANISOU  895  CG  LYS A 116     1132   1037   1842     62   -362   -296       C  
ATOM    896  CD  LYS A 116      -1.600  36.362  20.601  1.00 10.21           C  
ANISOU  896  CD  LYS A 116     1079   1021   1778     66   -345   -348       C  
ATOM    897  CE  LYS A 116      -2.442  37.046  21.692  1.00  9.26           C  
ANISOU  897  CE  LYS A 116      924    901   1694     86   -338   -411       C  
ATOM    898  NZ  LYS A 116      -1.787  36.934  23.034  1.00  9.83           N  
ANISOU  898  NZ  LYS A 116      996   1018   1723     89   -319   -464       N  
ATOM    899  N   GLY A 117      -4.060  36.464  16.077  1.00 16.34           N  
ANISOU  899  N   GLY A 117     1874   1685   2651     45   -439   -160       N  
ATOM    900  CA  GLY A 117      -4.547  37.650  15.400  1.00 16.62           C  
ANISOU  900  CA  GLY A 117     1884   1671   2759     44   -482   -131       C  
ATOM    901  C   GLY A 117      -4.544  37.608  13.884  1.00 17.29           C  
ANISOU  901  C   GLY A 117     1990   1738   2840     19   -520    -56       C  
ATOM    902  O   GLY A 117      -5.016  38.564  13.259  1.00 20.38           O  
ANISOU  902  O   GLY A 117     2359   2095   3290     12   -562    -25       O  
ATOM    903  N   THR A 118      -4.044  36.543  13.264  1.00 14.64           N  
ANISOU  903  N   THR A 118     1695   1431   2437      0   -507    -26       N  
ATOM    904  CA  THR A 118      -4.008  36.468  11.811  1.00 16.11           C  
ANISOU  904  CA  THR A 118     1905   1608   2610    -30   -544     46       C  
ATOM    905  C   THR A 118      -5.281  35.810  11.271  1.00 15.74           C  
ANISOU  905  C   THR A 118     1869   1566   2546    -27   -550     54       C  
ATOM    906  O   THR A 118      -6.140  35.343  12.022  1.00 15.51           O  
ANISOU  906  O   THR A 118     1828   1546   2519      0   -525      8       O  
ATOM    907  CB  THR A 118      -2.762  35.711  11.341  1.00 21.37           C  
ANISOU  907  CB  THR A 118     2606   2308   3205    -63   -520     68       C  
ATOM    908  OG1 THR A 118      -2.865  34.330  11.704  1.00 21.49           O  
ANISOU  908  OG1 THR A 118     2637   2370   3158    -54   -482     37       O  
ATOM    909  CG2 THR A 118      -1.502  36.297  11.972  1.00 18.39           C  
ANISOU  909  CG2 THR A 118     2217   1932   2836    -71   -497     46       C  
ATOM    910  N   ASP A 119      -5.405  35.787   9.940  1.00 18.04           N  
ANISOU  910  N   ASP A 119     2181   1857   2816    -61   -580    111       N  
ATOM    911  CA  ASP A 119      -6.564  35.185   9.274  1.00 18.19           C  
ANISOU  911  CA  ASP A 119     2218   1870   2825    -74   -588    115       C  
ATOM    912  C   ASP A 119      -6.418  33.661   9.277  1.00 16.63           C  
ANISOU  912  C   ASP A 119     2049   1706   2562    -67   -557    105       C  
ATOM    913  O   ASP A 119      -6.141  33.023   8.260  1.00 16.61           O  
ANISOU  913  O   ASP A 119     2072   1745   2495    -88   -557    139       O  
ATOM    914  CB  ASP A 119      -6.708  35.733   7.858  1.00 22.81           C  
ANISOU  914  CB  ASP A 119     2813   2439   3415   -116   -640    181       C  
ATOM    915  CG  ASP A 119      -7.945  35.183   7.128  1.00 29.54           C  
ANISOU  915  CG  ASP A 119     3678   3293   4254   -115   -653    189       C  
ATOM    916  OD1 ASP A 119      -8.922  34.782   7.807  1.00 32.39           O  
ANISOU  916  OD1 ASP A 119     4022   3641   4642    -89   -639    141       O  
ATOM    917  OD2 ASP A 119      -7.941  35.162   5.874  1.00 28.76           O  
ANISOU  917  OD2 ASP A 119     3603   3212   4113   -138   -675    243       O  
ATOM    918  N   VAL A 120      -6.618  33.069  10.461  1.00 15.44           N  
ANISOU  918  N   VAL A 120     1885   1571   2410    -31   -518     50       N  
ATOM    919  CA  VAL A 120      -6.356  31.638  10.616  1.00 13.67           C  
ANISOU  919  CA  VAL A 120     1673   1409   2112    -26   -476     32       C  
ATOM    920  C   VAL A 120      -7.368  30.776   9.876  1.00 15.93           C  
ANISOU  920  C   VAL A 120     1968   1709   2375    -27   -478     40       C  
ATOM    921  O   VAL A 120      -7.090  29.601   9.613  1.00 14.83           O  
ANISOU  921  O   VAL A 120     1842   1618   2176    -30   -452     37       O  
ATOM    922  CB  VAL A 120      -6.319  31.226  12.100  1.00  8.97           C  
ANISOU  922  CB  VAL A 120     1059    833   1518      2   -436    -24       C  
ATOM    923  CG1 VAL A 120      -5.135  31.870  12.802  1.00 11.13           C  
ANISOU  923  CG1 VAL A 120     1325   1111   1795      1   -426    -38       C  
ATOM    924  CG2 VAL A 120      -7.640  31.556  12.789  1.00 11.70           C  
ANISOU  924  CG2 VAL A 120     1377   1144   1925     30   -440    -58       C  
ATOM    925  N   GLN A 121      -8.537  31.321   9.529  1.00 16.72           N  
ANISOU  925  N   GLN A 121     2059   1768   2526    -26   -509     46       N  
ATOM    926  CA  GLN A 121      -9.552  30.522   8.852  1.00 20.96           C  
ANISOU  926  CA  GLN A 121     2600   2318   3045    -25   -513     49       C  
ATOM    927  C   GLN A 121      -9.156  30.153   7.424  1.00 17.37           C  
ANISOU  927  C   GLN A 121     2173   1896   2528    -51   -529     93       C  
ATOM    928  O   GLN A 121      -9.731  29.212   6.869  1.00 17.47           O  
ANISOU  928  O   GLN A 121     2192   1934   2510    -48   -525     89       O  
ATOM    929  CB  GLN A 121     -10.896  31.257   8.863  1.00 26.16           C  
ANISOU  929  CB  GLN A 121     3236   2925   3779    -19   -545     41       C  
ATOM    930  CG  GLN A 121     -11.494  31.454  10.274  1.00 32.25           C  
ANISOU  930  CG  GLN A 121     3973   3679   4603      8   -520    -15       C  
ATOM    931  CD  GLN A 121     -12.004  30.157  10.919  1.00 35.57           C  
ANISOU  931  CD  GLN A 121     4386   4124   5003     27   -482    -50       C  
ATOM    932  OE1 GLN A 121     -11.275  29.475  11.649  1.00 31.21           O  
ANISOU  932  OE1 GLN A 121     3838   3607   4413     37   -446    -67       O  
ATOM    933  NE2 GLN A 121     -13.267  29.827  10.662  1.00 38.00           N  
ANISOU  933  NE2 GLN A 121     4680   4421   5339     31   -491    -59       N  
ATOM    934  N   ALA A 122      -8.185  30.860   6.827  1.00 14.90           N  
ANISOU  934  N   ALA A 122     1877   1587   2199    -77   -547    133       N  
ATOM    935  CA  ALA A 122      -7.668  30.488   5.509  1.00 11.78           C  
ANISOU  935  CA  ALA A 122     1509   1233   1733   -104   -556    172       C  
ATOM    936  C   ALA A 122      -7.208  29.035   5.453  1.00 13.82           C  
ANISOU  936  C   ALA A 122     1778   1550   1925    -99   -515    146       C  
ATOM    937  O   ALA A 122      -7.282  28.397   4.395  1.00 12.84           O  
ANISOU  937  O   ALA A 122     1670   1462   1748   -111   -519    158       O  
ATOM    938  CB  ALA A 122      -6.511  31.406   5.116  1.00 12.38           C  
ANISOU  938  CB  ALA A 122     1598   1307   1800   -134   -572    217       C  
ATOM    939  N   TRP A 123      -6.740  28.487   6.575  1.00 10.11           N  
ANISOU  939  N   TRP A 123     1295   1089   1457    -81   -477    107       N  
ATOM    940  CA  TRP A 123      -6.252  27.112   6.555  1.00 10.99           C  
ANISOU  940  CA  TRP A 123     1410   1250   1514    -79   -439     82       C  
ATOM    941  C   TRP A 123      -7.376  26.088   6.484  1.00  9.90           C  
ANISOU  941  C   TRP A 123     1264   1119   1379    -62   -432     57       C  
ATOM    942  O   TRP A 123      -7.105  24.916   6.199  1.00  7.75           O  
ANISOU  942  O   TRP A 123      994    884   1067    -63   -410     39       O  
ATOM    943  CB  TRP A 123      -5.381  26.847   7.785  1.00 10.74           C  
ANISOU  943  CB  TRP A 123     1367   1227   1486    -67   -403     52       C  
ATOM    944  CG  TRP A 123      -4.152  27.692   7.791  1.00 11.13           C  
ANISOU  944  CG  TRP A 123     1423   1275   1530    -87   -409     72       C  
ATOM    945  CD1 TRP A 123      -3.946  28.835   8.509  1.00 12.21           C  
ANISOU  945  CD1 TRP A 123     1548   1375   1715    -84   -423     75       C  
ATOM    946  CD2 TRP A 123      -2.961  27.475   7.023  1.00 16.81           C  
ANISOU  946  CD2 TRP A 123     2158   2031   2197   -116   -404     90       C  
ATOM    947  NE1 TRP A 123      -2.699  29.343   8.234  1.00 13.82           N  
ANISOU  947  NE1 TRP A 123     1759   1588   1904   -110   -428     97       N  
ATOM    948  CE2 TRP A 123      -2.071  28.523   7.331  1.00 18.74           C  
ANISOU  948  CE2 TRP A 123     2400   2258   2464   -131   -416    108       C  
ATOM    949  CE3 TRP A 123      -2.562  26.496   6.103  1.00 19.39           C  
ANISOU  949  CE3 TRP A 123     2499   2404   2463   -131   -390     89       C  
ATOM    950  CZ2 TRP A 123      -0.800  28.620   6.753  1.00 22.88           C  
ANISOU  950  CZ2 TRP A 123     2933   2809   2949   -166   -414    131       C  
ATOM    951  CZ3 TRP A 123      -1.303  26.589   5.530  1.00 20.51           C  
ANISOU  951  CZ3 TRP A 123     2654   2576   2562   -163   -385    107       C  
ATOM    952  CH2 TRP A 123      -0.435  27.643   5.861  1.00 22.91           C  
ANISOU  952  CH2 TRP A 123     2954   2863   2887   -183   -396    130       C  
ATOM    953  N   ILE A 124      -8.625  26.487   6.711  1.00  7.39           N  
ANISOU  953  N   ILE A 124      932    763   1114    -48   -453     54       N  
ATOM    954  CA  ILE A 124      -9.743  25.555   6.623  1.00 11.48           C  
ANISOU  954  CA  ILE A 124     1438   1282   1641    -34   -450     32       C  
ATOM    955  C   ILE A 124     -10.711  25.894   5.499  1.00 14.39           C  
ANISOU  955  C   ILE A 124     1811   1637   2018    -42   -494     54       C  
ATOM    956  O   ILE A 124     -11.709  25.184   5.332  1.00  8.73           O  
ANISOU  956  O   ILE A 124     1084    920   1315    -32   -498     37       O  
ATOM    957  CB  ILE A 124     -10.494  25.437   7.965  1.00 15.39           C  
ANISOU  957  CB  ILE A 124     1906   1749   2190     -9   -431      0       C  
ATOM    958  CG1 ILE A 124     -11.023  26.796   8.411  1.00 20.83           C  
ANISOU  958  CG1 ILE A 124     2584   2389   2942     -2   -456      4       C  
ATOM    959  CG2 ILE A 124      -9.583  24.817   9.045  1.00 15.40           C  
ANISOU  959  CG2 ILE A 124     1904   1774   2173     -2   -389    -22       C  
ATOM    960  CD1 ILE A 124     -11.654  26.766   9.777  1.00 26.00           C  
ANISOU  960  CD1 ILE A 124     3211   3023   3646     20   -434    -34       C  
ATOM    961  N   ARG A 125     -10.451  26.937   4.710  1.00 14.02           N  
ANISOU  961  N   ARG A 125     1781   1582   1965    -61   -528     94       N  
ATOM    962  CA  ARG A 125     -11.286  27.178   3.536  1.00 17.35           C  
ANISOU  962  CA  ARG A 125     2210   1999   2382    -70   -572    119       C  
ATOM    963  C   ARG A 125     -11.092  26.063   2.513  1.00 12.89           C  
ANISOU  963  C   ARG A 125     1660   1491   1747    -80   -567    113       C  
ATOM    964  O   ARG A 125     -10.011  25.469   2.397  1.00 14.43           O  
ANISOU  964  O   ARG A 125     1867   1728   1887    -90   -537    105       O  
ATOM    965  CB  ARG A 125     -10.974  28.540   2.911  1.00 22.61           C  
ANISOU  965  CB  ARG A 125     2891   2645   3055    -92   -611    170       C  
ATOM    966  CG  ARG A 125     -10.898  29.650   3.937  1.00 28.25           C  
ANISOU  966  CG  ARG A 125     3588   3306   3840    -86   -613    169       C  
ATOM    967  CD  ARG A 125     -11.538  30.950   3.471  1.00 33.34           C  
ANISOU  967  CD  ARG A 125     4227   3903   4538    -97   -666    205       C  
ATOM    968  NE  ARG A 125     -11.502  31.938   4.544  1.00 35.31           N  
ANISOU  968  NE  ARG A 125     4452   4101   4864    -89   -666    191       N  
ATOM    969  CZ  ARG A 125     -10.515  32.814   4.725  1.00 36.66           C  
ANISOU  969  CZ  ARG A 125     4626   4261   5044   -105   -669    213       C  
ATOM    970  NH1 ARG A 125     -10.569  33.662   5.742  1.00 37.55           N  
ANISOU  970  NH1 ARG A 125     4709   4327   5230    -96   -671    189       N  
ATOM    971  NH2 ARG A 125      -9.479  32.849   3.889  1.00 35.01           N  
ANISOU  971  NH2 ARG A 125     4443   4086   4772   -132   -671    257       N  
ATOM    972  N   GLY A 126     -12.170  25.751   1.787  1.00 11.33           N  
ANISOU  972  N   GLY A 126     1458   1293   1553    -77   -597    112       N  
ATOM    973  CA  GLY A 126     -12.175  24.638   0.865  1.00  9.89           C  
ANISOU  973  CA  GLY A 126     1283   1162   1311    -84   -596     95       C  
ATOM    974  C   GLY A 126     -12.444  23.283   1.483  1.00 13.19           C  
ANISOU  974  C   GLY A 126     1680   1590   1741    -68   -561     45       C  
ATOM    975  O   GLY A 126     -12.776  22.343   0.750  1.00 14.40           O  
ANISOU  975  O   GLY A 126     1832   1775   1865    -72   -568     24       O  
ATOM    976  N   CYS A 127     -12.321  23.147   2.808  1.00 11.71           N  
ANISOU  976  N   CYS A 127     1476   1377   1596    -52   -526     26       N  
ATOM    977  CA  CYS A 127     -12.585  21.872   3.478  1.00 15.37           C  
ANISOU  977  CA  CYS A 127     1920   1843   2076    -38   -494    -14       C  
ATOM    978  C   CYS A 127     -14.086  21.616   3.625  1.00  6.43           C  
ANISOU  978  C   CYS A 127      764    676   1001    -23   -513    -28       C  
ATOM    979  O   CYS A 127     -14.859  22.524   3.937  1.00  7.40           O  
ANISOU  979  O   CYS A 127      877    758   1176    -14   -534    -17       O  
ATOM    980  CB  CYS A 127     -11.937  21.846   4.865  1.00 15.41           C  
ANISOU  980  CB  CYS A 127     1917   1836   2102    -27   -452    -25       C  
ATOM    981  SG  CYS A 127     -10.203  22.335   4.911  1.00 14.56           S  
ANISOU  981  SG  CYS A 127     1831   1757   1943    -43   -432     -8       S  
ATOM    982  N   ARG A 128     -14.488  20.354   3.449  1.00  8.22           N  
ANISOU  982  N   ARG A 128      978    917   1227    -21   -504    -57       N  
ATOM    983  CA  ARG A 128     -15.892  19.946   3.526  1.00 15.64           C  
ANISOU  983  CA  ARG A 128     1894   1826   2224     -7   -521    -75       C  
ATOM    984  C   ARG A 128     -16.311  19.764   4.986  1.00 20.36           C  
ANISOU  984  C   ARG A 128     2466   2387   2884     12   -488    -92       C  
ATOM    985  O   ARG A 128     -16.589  18.664   5.465  1.00 26.48           O  
ANISOU  985  O   ARG A 128     3222   3158   3682     19   -465   -117       O  
ATOM    986  CB  ARG A 128     -16.113  18.666   2.738  1.00 17.74           C  
ANISOU  986  CB  ARG A 128     2154   2119   2467    -15   -526   -101       C  
ATOM    987  CG  ARG A 128     -15.719  18.773   1.294  1.00 22.67           C  
ANISOU  987  CG  ARG A 128     2802   2790   3023    -37   -557    -91       C  
ATOM    988  CD  ARG A 128     -16.468  17.755   0.458  1.00 31.64           C  
ANISOU  988  CD  ARG A 128     3926   3941   4156    -42   -578   -121       C  
ATOM    989  NE  ARG A 128     -16.182  17.918  -0.965  1.00 35.71           N  
ANISOU  989  NE  ARG A 128     4461   4507   4598    -63   -611   -114       N  
ATOM    990  CZ  ARG A 128     -15.289  17.199  -1.637  1.00 36.62           C  
ANISOU  990  CZ  ARG A 128     4589   4677   4648    -83   -596   -136       C  
ATOM    991  NH1 ARG A 128     -14.586  16.259  -1.017  1.00 33.24           N  
ANISOU  991  NH1 ARG A 128     4156   4250   4225    -84   -551   -163       N  
ATOM    992  NH2 ARG A 128     -15.102  17.422  -2.933  1.00 38.88           N  
ANISOU  992  NH2 ARG A 128     4894   5016   4864   -102   -627   -132       N  
ATOM    993  N   LEU A 129     -16.380  20.879   5.695  1.00 19.69           N  
ANISOU  993  N   LEU A 129     2377   2272   2830     20   -488    -79       N  
ATOM    994  CA  LEU A 129     -16.700  20.821   7.115  1.00 22.81           C  
ANISOU  994  CA  LEU A 129     2748   2641   3276     36   -455    -98       C  
ATOM    995  C   LEU A 129     -18.195  21.018   7.375  1.00 28.92           C  
ANISOU  995  C   LEU A 129     3492   3373   4125     48   -470   -114       C  
ATOM    996  O   LEU A 129     -18.699  20.631   8.430  1.00 30.61           O  
ANISOU  996  O   LEU A 129     3678   3569   4383     58   -440   -138       O  
ATOM    997  CB  LEU A 129     -15.881  21.867   7.877  1.00 22.55           C  
ANISOU  997  CB  LEU A 129     2725   2605   3237     36   -441    -87       C  
ATOM    998  CG  LEU A 129     -14.361  21.650   7.845  1.00 21.79           C  
ANISOU  998  CG  LEU A 129     2654   2548   3076     25   -419    -76       C  
ATOM    999  CD1 LEU A 129     -13.632  22.841   8.427  1.00 21.13           C  
ANISOU  999  CD1 LEU A 129     2579   2457   2993     25   -416    -64       C  
ATOM   1000  CD2 LEU A 129     -13.973  20.385   8.591  1.00 20.14           C  
ANISOU 1000  CD2 LEU A 129     2436   2358   2860     30   -380    -97       C  
ATOM   1001  OXT LEU A 129     -18.935  21.562   6.551  1.00 30.13           O  
ANISOU 1001  OXT LEU A 129     3645   3507   4297     46   -513   -104       O  
TER    1002      LEU A 129                                                      
HETATM 1002  O   HOH S   1      -7.766  30.869  26.783  1.00  4.05           O  
HETATM 1003  O   HOH S   2       5.001  10.449   8.998  1.00  4.41           O  
HETATM 1004  O   HOH S   3      -1.096  11.470  18.913  1.00  3.35           O  
HETATM 1005  O   HOH S   4       1.153  13.368  16.175  1.00  6.93           O  
HETATM 1006  O   HOH S   5      -1.946  26.963  28.348  1.00  7.14           O  
HETATM 1007  O   HOH S   6       3.845  21.481  25.426  1.00  7.43           O  
HETATM 1008  O   HOH S   7       7.707  28.516   8.289  1.00  7.23           O  
HETATM 1009  O   HOH S   8      -6.566  16.356   2.818  1.00 11.02           O  
HETATM 1010  O   HOH S   9      -7.758  28.650  28.415  1.00  8.15           O  
HETATM 1011  O   HOH S  10       4.572  33.024   9.831  1.00  7.62           O  
HETATM 1012  O   HOH S  11      -5.738  33.715  16.443  1.00  8.74           O  
HETATM 1013  O   HOH S  12     -15.181  15.502  10.913  1.00  8.93           O  
HETATM 1014  O   HOH S  13       7.531  28.482  13.962  1.00 12.59           O  
HETATM 1015  O   HOH S  14     -10.518  30.952  26.157  1.00  7.26           O  
HETATM 1016  O   HOH S  15       0.354  17.587   3.887  1.00 16.59           O  
HETATM 1017  O   HOH S  16       5.893  26.529  19.710  1.00  9.45           O  
HETATM 1018  O   HOH S  17      -9.802  12.936   8.914  1.00  4.10           O  
HETATM 1019  O   HOH S  18      -9.182  33.159  15.692  1.00 12.52           O  
HETATM 1020  O   HOH S  19       3.219   8.166  12.823  1.00  7.74           O  
HETATM 1021  O   HOH S  20      -2.844   8.823  19.619  1.00 19.62           O  
HETATM 1022  O   HOH S  21       3.280   5.247  18.404  1.00 18.72           O  
HETATM 1023  O   HOH S  22      -5.676  18.626   1.797  1.00 19.83           O  
HETATM 1024  O   HOH S  23     -12.644  30.609  28.228  1.00 16.31           O  
HETATM 1025  O   HOH S  24       7.126  26.089  15.173  1.00 17.03           O  
HETATM 1026  O   HOH S  25     -11.470  11.709  11.077  1.00 14.51           O  
HETATM 1027  O   HOH S  26     -12.120  18.139   4.872  1.00 15.96           O  
HETATM 1028  O   HOH S  27     -14.730  17.120   5.949  1.00 16.66           O  
HETATM 1029  O   HOH S  28       0.904  36.431  15.431  1.00 12.08           O  
HETATM 1030  O   HOH S  29      -7.220  10.427  15.040  1.00 18.90           O  
HETATM 1031  O   HOH S  30     -14.201  26.577  14.708  1.00 17.44           O  
HETATM 1032  O   HOH S  31       7.789  17.360   9.563  1.00 17.61           O  
HETATM 1033  O   HOH S  32     -12.498  18.391   2.343  1.00 19.18           O  
HETATM 1034  O   HOH S  33      -5.158  21.781  32.290  1.00 17.64           O  
HETATM 1035  O   HOH S  34      -0.466  11.559  16.255  1.00 24.85           O  
HETATM 1036  O   HOH S  35      17.012   7.550  30.300  1.00 15.11           O  
HETATM 1037  O   HOH S  36      18.907  18.907  18.595  1.00 15.80           O  
HETATM 1038  O   HOH S  37       9.810   5.675  30.657  1.00 21.25           O  
HETATM 1039  O   HOH S  38     -16.370  22.815  23.395  1.00 17.00           O  
HETATM 1040  O   HOH S  39       2.079   9.666   5.388  1.00 15.69           O  
HETATM 1041  O   HOH S  40      12.159  11.097  22.739  1.00 44.93           O  
HETATM 1042  O   HOH S  41       8.855  20.223  13.762  1.00  8.64           O  
HETATM 1043  O   HOH S  42     -15.067   9.339  16.539  1.00 28.33           O  
HETATM 1044  O   HOH S  43       0.089  26.325  30.066  1.00 18.76           O  
HETATM 1045  O   HOH S  44     -14.914  24.196  25.180  1.00 14.41           O  
HETATM 1046  O   HOH S  45      -7.050  35.055  14.473  1.00 17.36           O  
HETATM 1047  O   HOH S  46       9.145  18.912  11.238  1.00 38.42           O  
HETATM 1048  O   HOH S  47      -2.595  32.551   9.715  1.00 21.69           O  
HETATM 1049  O   HOH S  48     -14.413  24.805   4.812  1.00 19.99           O  
HETATM 1050  O   HOH S  49     -15.699  22.368  20.934  1.00 23.64           O  
HETATM 1051  O   HOH S  50      10.294  11.772  31.150  1.00 31.69           O  
HETATM 1052  O   HOH S  51      14.595  11.911  23.517  1.00 28.38           O  
HETATM 1053  O   HOH S  52       5.065  17.606  42.936  1.00 19.68           O  
HETATM 1054  O   HOH S  53      14.782  20.209  16.850  1.00 40.86           O  
HETATM 1055  O   HOH S  54       1.913  33.841  10.133  1.00 12.55           O  
HETATM 1056  O   HOH S  55      12.105  25.181  30.208  1.00 21.93           O  
HETATM 1057  O   HOH S  56       8.261  18.565  38.469  1.00 43.96           O  
HETATM 1058  O   HOH S  57      15.937  15.937  18.595  1.00 25.95           O  
HETATM 1059  O   HOH S  58     -18.653  23.119  11.670  1.00 25.49           O  
HETATM 1060  O   HOH S  59       7.965  23.350  24.024  1.00 22.03           O  
HETATM 1061  O   HOH S  60     -19.654  20.929   4.145  1.00 30.32           O  
HETATM 1062  O   HOH S  61       7.880  13.381  31.915  1.00 36.04           O  
HETATM 1063  O   HOH S  62       5.291  36.346  22.165  1.00 31.21           O  
HETATM 1064  O   HOH S  63      -4.774   8.640  10.805  1.00 21.76           O  
HETATM 1065  O   HOH S  64      -3.853  33.105   7.228  1.00 20.62           O  
HETATM 1066  O   HOH S  65       5.700   3.532  24.989  1.00 26.68           O  
HETATM 1067  O   HOH S  66      13.988  25.004  26.405  1.00 29.95           O  
HETATM 1068  O   HOH S  67      -2.887  31.699   5.120  1.00 30.55           O  
HETATM 1069  O   HOH S  68       1.127  25.973  32.934  1.00 30.53           O  
HETATM 1070  O   HOH S  69     -10.698  26.021  30.739  1.00 31.00           O  
HETATM 1071  O   HOH S  70      18.985  21.055  23.918  1.00 29.54           O  
HETATM 1072  O   HOH S  71       5.722  26.332  22.550  1.00 22.81           O  
HETATM 1073  O   HOH S  72     -17.007  17.007   9.297  1.00 32.43           O  
HETATM 1074  O   HOH S  73     -15.994  11.417  17.617  1.00 32.59           O  
HETATM 1075  O   HOH S  74     -12.433  19.805   0.215  1.00 25.39           O  
HETATM 1076  O   HOH S  75       3.971   3.017  21.673  1.00 35.21           O  
HETATM 1077  O   HOH S  76      20.232  16.161  23.089  1.00 34.80           O  
HETATM 1078  O   HOH S  77      -1.357  34.631  28.815  1.00 31.11           O  
HETATM 1079  O   HOH S  78      12.885  12.885  37.189  1.00 37.27           O  
HETATM 1080  O   HOH S  79       8.327  32.400  25.650  1.00 30.04           O  
HETATM 1081  O   HOH S  80       1.183   3.858  20.568  1.00 28.67           O  
HETATM 1082  O   HOH S  81      16.236  18.702  17.860  1.00 23.69           O  
HETATM 1083  O   HOH S  82       2.583   4.526  22.054  1.00 33.34           O  
HETATM 1084  O   HOH S  83       4.632   0.863  23.190  1.00 23.39           O  
HETATM 1085  O   HOH S  84     -10.407  28.533  29.275  1.00 28.63           O  
HETATM 1086  O   HOH S  85       6.646  24.002  26.283  1.00 33.06           O  
HETATM 1087  O   HOH S  86      -9.240   8.419  15.769  1.00 32.65           O  
HETATM 1088  O   HOH S  87       9.178  22.289  18.309  1.00 21.11           O  
HETATM 1089  O   HOH S  88      15.958  18.913  32.862  1.00 41.98           O  
HETATM 1090  O   HOH S  89      11.858  17.860  13.251  1.00 38.79           O  
HETATM 1091  O   HOH S  90       2.746  11.166   3.042  1.00 41.76           O  
HETATM 1092  O   HOH S  91       5.522  22.997  22.485  1.00 24.74           O  
HETATM 1093  O   HOH S  92       2.424  23.253  32.478  1.00 35.72           O  
HETATM 1094  O   HOH S  93       1.993   6.851  31.000  1.00 32.64           O  
HETATM 1095  O   HOH S  94       2.098  28.222  29.969  1.00 32.32           O  
HETATM 1096  O   HOH S  95       7.770  11.683  33.404  1.00 32.00           O  
HETATM 1097  O   HOH S  96     -20.758  18.138   3.474  1.00 25.60           O  
HETATM 1098  O   HOH S  97       2.258  19.456   4.839  1.00 31.32           O  
HETATM 1099  O   HOH S  98       6.590   9.914  34.909  1.00 33.45           O  
HETATM 1101  O   HOH S 100       2.603  24.907  29.277  1.00 29.76           O  
HETATM 1102  O   HOH S 101       4.884   8.737  34.182  1.00 36.18           O  
HETATM 1103  O   HOH S 102      -2.748  29.434   4.209  1.00 32.92           O  
HETATM 1104  O   HOH S 103       7.804  35.346  25.864  1.00 31.63           O  
HETATM 1105  O   HOH S 104       4.111   1.118  20.088  1.00 33.34           O  
HETATM 1106  O   HOH S 105      -7.604   9.215  12.094  1.00 30.04           O  
HETATM 1107  O   HOH S 106      -0.906  19.379   2.266  1.00 38.05           O  
HETATM 1108  O   HOH S 107      -8.229  10.718   8.873  1.00 34.61           O  
HETATM 1109  O   HOH S 108      -5.543  13.954   2.026  1.00 42.43           O  
HETATM 1110  O   HOH S 109     -16.104  24.272  12.088  1.00 31.80           O  
HETATM 1111  O   HOH S 110      -8.327  37.385  15.177  1.00 28.89           O  
HETATM 1112  O   HOH S 111      10.316   5.290  33.224  1.00 45.36           O  
HETATM 1113  O   HOH S 112      17.157  11.833  33.502  1.00 32.49           O  
HETATM 1114  O   HOH S 113       1.717  16.420  19.245  1.00  1.33           O  
HETATM 1115  O   HOH S 114      10.377  22.408  28.591  1.00 31.21           O  
HETATM 1116  O   HOH S 115      -2.978  19.531   2.063  1.00 37.11           O  
HETATM 1117  O   HOH S 116     -14.920  20.100  16.451  1.00 47.48           O  
HETATM 1118  O   HOH S 117      -2.943  25.368   2.176  1.00 35.05           O  
HETATM 1119  O   HOH S 118       8.553  37.832  24.940  1.00 43.27           O  
HETATM 1120  O   HOH S 119      -2.179   6.064  19.285  1.00 44.36           O  
HETATM 1121  O   HOH S 120     -19.792  18.103   0.274  1.00 44.45           O  
HETATM 1122  O   HOH S 121      -4.124   6.434   8.077  1.00 36.26           O  
HETATM 1123  O   HOH S 122     -18.004  18.746  -2.008  1.00 41.28           O  
TER    1124      HOH S 122                                                      
END
