# Supplementary material for: Simulating diffraction photographs based on molecular dynamics trajectories of a protein crystal: a new option to examine structure-solving strategies in protein crystallography
Source: IUCrJ. 2023 Jan 1;10(Pt 1):16–26. doi: 10.1107/S2052252522011198 (PMC9812212; doi:10.1107/S2052252522011198)
Supplement: Supplementary file 2 [file m-10-00016-sup2.zip › PDB/lysozyme_recovered_298K_simulation.pdb]

REMARK Date 2022-10-05 Time 10:20:38 CST +0800 (1664936438.50 s)                
REMARK PHENIX refinement                                                        
REMARK                                                                          
REMARK ****************** INPUT FILES AND LABELS ****************************** 
REMARK Reflections:                                                             
REMARK   file name      : /home/yxue/work/lyso.final/298K.fine/refine_struct/int
REMARK   labels         : ['FP,SIGFP']                                          
REMARK R-free flags:                                                            
REMARK   file name      : None                                                  
REMARK   label          : R-free-flags                                          
REMARK   test_flag_value: 1                                                     
REMARK Model file name(s):                                                      
REMARK   /home/yxue/work/lyso.final/298K.fine/refine_struct/Refine_8/lyso298K0p1
REMARK                                                                          
REMARK ******************** REFINEMENT SUMMARY: QUICK FACTS ******************* 
REMARK Start: r_work = 0.2364 r_free = 0.2446 bonds = 0.030 angles = 1.783      
REMARK Final: r_work = 0.1893 r_free = 0.2252 bonds = 0.009 angles = 0.954      
REMARK ************************************************************************ 
REMARK                                                                          
REMARK ****************** REFINEMENT STATISTICS STEP BY STEP ****************** 
REMARK leading digit, like 1_, means number of macro-cycle                      
REMARK   0  : statistics at the very beginning when nothing is done yet         
REMARK   1 s: bulk solvent correction and/or (anisotropic) scaling              
REMARK   1 z: refinement of coordinates                                         
REMARK   1 p: refinement of ADPs (Atomic Displacement Parameters)               
REMARK   1 t: ordered solvent update (add / remove)                             
REMARK   1 r: group B-factor refinement                                         
REMARK   1 c: refinement of occupancies                                         
REMARK ------------------------------------------------------------------------ 
REMARK  stage       r-work r-free bonds angles b_min b_max b_ave n_water shift  
REMARK       0    : 0.3485 0.4017 0.030  1.78  12.7  74.1  31.7   0      0.000  
REMARK       1_bss: 0.2364 0.2446 0.030  1.78  12.2  73.7  31.3   0      0.000  
REMARK   1 ttarget: 0.2364 0.2446 0.030  1.78  12.2  73.7  31.3   0      0.000  
REMARK       1_nqh: 0.2365 0.2446 0.030  1.78  12.2  73.7  31.3   0      0.004  
REMARK    1_weight: 0.2365 0.2446 0.030  1.78  12.2  73.7  31.3   0      0.004  
REMARK    1_xyzrec: 0.2205 0.2571 0.009  0.96  12.2  73.7  31.3   0      0.111  
REMARK       1_adp: 0.2216 0.2644 0.009  0.96  13.2  85.9  32.7   0      0.111  
REMARK       2_bss: 0.2215 0.2630 0.009  0.96  13.2  85.4  32.2   0      0.111  
REMARK   2 ttarget: 0.2215 0.2630 0.009  0.96  13.2  85.4  32.2   0      0.111  
REMARK   2 datecdl: 0.2215 0.2630 0.009  1.01  13.2  85.4  32.2   0      0.111  
REMARK       2_nqh: 0.2215 0.2630 0.009  1.01  13.2  85.4  32.2   0      0.111  
REMARK   2 realsrl: 0.2366 0.2672 0.031  1.37  13.2  85.4  32.2   0      0.177  
REMARK    2_weight: 0.2366 0.2672 0.031  1.37  13.2  85.4  32.2   0      0.177  
REMARK    2_xyzrec: 0.2214 0.2706 0.009  1.05  13.2  85.4  32.2   0      0.182  
REMARK   2 ealsrl2: 0.2227 0.2687 0.009  1.05  13.2  85.4  32.2   0      0.182  
REMARK       2_adp: 0.2160 0.2688 0.009  1.05  13.4  88.0  33.5   0      0.182  
REMARK       3_bss: 0.2166 0.2670 0.009  1.05  13.2  86.6  32.2   0      0.182  
REMARK   3 ttarget: 0.2166 0.2670 0.009  1.05  13.2  86.6  32.2   0      0.182  
REMARK   3 datecdl: 0.2166 0.2670 0.009  1.07  13.2  86.6  32.2   0      0.182  
REMARK       3_nqh: 0.2166 0.2670 0.009  1.07  13.2  86.6  32.2   0      0.182  
REMARK       3_sol: 0.2064 0.2493 0.009  1.07  13.2  86.6  32.4  29       n/a   
REMARK   3 realsrl: 0.2110 0.2514 0.010  1.20  13.2  86.6  32.4  29       n/a   
REMARK    3_weight: 0.2110 0.2514 0.010  1.20  13.2  86.6  32.4  29       n/a   
REMARK    3_xyzrec: 0.1996 0.2393 0.008  0.90  13.2  86.6  32.4  29       n/a   
REMARK   3 ealsrl2: 0.2004 0.2396 0.008  0.90  13.2  86.6  32.4  29       n/a   
REMARK       3_adp: 0.2005 0.2343 0.008  0.90  15.1  78.8  35.5  29       n/a   
REMARK       4_bss: 0.1981 0.2340 0.008  0.90  13.0  75.6  32.4  29       n/a   
REMARK   4 ttarget: 0.1981 0.2340 0.008  0.90  13.0  75.6  32.4  29       n/a   
REMARK   4 datecdl: 0.1981 0.2340 0.008  0.91  13.0  75.6  32.4  29       n/a   
REMARK       4_nqh: 0.1984 0.2330 0.008  0.91  13.0  75.6  32.4  29       n/a   
REMARK       4_sol: 0.1961 0.2286 0.008  0.91  13.0  75.6  32.7  45       n/a   
REMARK   4 realsrl: 0.2045 0.2319 0.008  0.98  13.0  75.6  32.7  45       n/a   
REMARK    4_weight: 0.2045 0.2319 0.008  0.98  13.0  75.6  32.7  45       n/a   
REMARK    4_xyzrec: 0.1906 0.2333 0.009  0.98  13.0  75.6  32.7  45       n/a   
REMARK   4 ealsrl2: 0.1916 0.2339 0.009  0.98  13.0  75.6  32.7  45       n/a   
REMARK       4_adp: 0.1900 0.2350 0.009  0.98  14.2  78.1  33.9  45       n/a   
REMARK       5_bss: 0.1897 0.2363 0.009  0.98  12.7  76.6  32.5  45       n/a   
REMARK   5 ttarget: 0.1897 0.2363 0.009  0.98  12.7  76.6  32.5  45       n/a   
REMARK   5 datecdl: 0.1897 0.2363 0.009  0.98  12.7  76.6  32.5  45       n/a   
REMARK       5_nqh: 0.1900 0.2354 0.009  0.98  12.7  76.6  32.5  45       n/a   
REMARK       5_sol: 0.1909 0.2313 0.009  0.98  12.7  76.6  32.5  45       n/a   
REMARK   5 realsrl: 0.1974 0.2289 0.009  1.03  12.7  76.6  32.5  45       n/a   
REMARK    5_weight: 0.1974 0.2289 0.009  1.03  12.7  76.6  32.5  45       n/a   
REMARK    5_xyzrec: 0.1888 0.2287 0.009  0.95  12.7  76.6  32.5  45       n/a   
REMARK   5 ealsrl2: 0.1890 0.2287 0.009  0.95  12.7  76.6  32.5  45       n/a   
REMARK       5_adp: 0.1882 0.2292 0.009  0.95  13.0  81.9  33.5  45       n/a   
REMARK         end: 0.1893 0.2252 0.009  0.95  12.7  81.3  33.0  43       n/a   
REMARK ------------------------------------------------------------------------ 
REMARK MODEL CONTENT.                                                           
REMARK  ELEMENT        ATOM RECORD COUNT   OCCUPANCY SUM                        
REMARK        C                      613          613.00                        
REMARK        S                       10           10.00                        
REMARK        O                      228          228.00                        
REMARK        N                      193          193.00                        
REMARK    TOTAL                     1044         1044.00                        
REMARK -----------------------------------------------------------------------  
REMARK r_free_flags.md5.hexdigest 205e41060903619dae16bf5ebd9d2af2              
REMARK                                                                          
REMARK IF THIS FILE IS FOR PDB DEPOSITION: REMOVE ALL FROM THIS LINE UP.        
REMARK   3                                                                      
REMARK   3 REFINEMENT.                                                          
REMARK   3   PROGRAM     : PHENIX (1.12_2829: ???)                              
REMARK   3   AUTHORS     : Adams,Afonine,Bunkoczi,Burnley,Chen,Dar,Davis,       
REMARK   3               : Draizen,Echols,Gildea,Gros,Grosse-Kunstleve,Headd,   
REMARK   3               : Hintze,Hung,Ioerger,Liebschner,McCoy,McKee,Moriarty, 
REMARK   3               : Oeffner,Poon,Read,Richardson,Richardson,Sacchettini, 
REMARK   3               : Sauter,Sobolev,Storoni,Terwilliger,Williams,Zwart    
REMARK   3                                                                      
REMARK   3  REFINEMENT TARGET : ML                                              
REMARK   3                                                                      
REMARK   3  DATA USED IN REFINEMENT.                                            
REMARK   3   RESOLUTION RANGE HIGH (ANGSTROMS) : 2.148                          
REMARK   3   RESOLUTION RANGE LOW  (ANGSTROMS) : 33.869                         
REMARK   3   MIN(FOBS/SIGMA_FOBS)              : 1.36                           
REMARK   3   COMPLETENESS FOR RANGE        (%) : 99.87                          
REMARK   3   NUMBER OF REFLECTIONS             : 6953                           
REMARK   3   NUMBER OF REFLECTIONS (NON-ANOMALOUS) : 6953                       
REMARK   3                                                                      
REMARK   3  FIT TO DATA USED IN REFINEMENT.                                     
REMARK   3   R VALUE     (WORKING + TEST SET) : 0.1929                          
REMARK   3   R VALUE            (WORKING SET) : 0.1893                          
REMARK   3   FREE R VALUE                     : 0.2252                          
REMARK   3   FREE R VALUE TEST SET SIZE   (%) : 10.01                           
REMARK   3   FREE R VALUE TEST SET COUNT      : 696                             
REMARK   3                                                                      
REMARK   3  FIT TO DATA USED IN REFINEMENT (IN BINS).                           
REMARK   3   BIN  RESOLUTION RANGE  COMPL.    NWORK NFREE   RWORK  RFREE  CCWOR 
REMARK   3     1 33.8731 -  3.6720    1.00     1337   149  0.1701 0.1965   0.93 
REMARK   3     2  3.6720 -  2.9151    1.00     1257   140  0.1829 0.2035   0.92 
REMARK   3     3  2.9151 -  2.5467    1.00     1238   138  0.2086 0.2411   0.89 
REMARK   3     4  2.5467 -  2.3139    1.00     1221   135  0.2178 0.3022   0.87 
REMARK   3     5  2.3139 -  2.1481    1.00     1204   134  0.2156 0.2681   0.88 
REMARK   3                                                                      
REMARK   3  BULK SOLVENT MODELLING.                                             
REMARK   3   METHOD USED        : FLAT BULK SOLVENT MODEL                       
REMARK   3   SOLVENT RADIUS     : 1.11                                          
REMARK   3   SHRINKAGE RADIUS   : 0.90                                          
REMARK   3   GRID STEP FACTOR   : 4.00                                          
REMARK   3                                                                      
REMARK   3  ERROR ESTIMATES.                                                    
REMARK   3   COORDINATE ERROR (MAXIMUM-LIKELIHOOD BASED)     : 0.19             
REMARK   3   PHASE ERROR (DEGREES, MAXIMUM-LIKELIHOOD BASED) : 21.55            
REMARK   3                                                                      
REMARK   3  STRUCTURE FACTORS CALCULATION ALGORITHM : FFT                       
REMARK   3                                                                      
REMARK   3  RESTRAINTS LIBRARY                                                  
REMARK   3    GEOSTD + MON.LIB. + CDL v1.2                                      
REMARK   3                                                                      
REMARK   3  DEVIATIONS FROM IDEAL VALUES.                                       
REMARK   3                 RMSD     MAX  COUNT                                  
REMARK   3   BOND      :  0.009   0.087   1025                                  
REMARK   3   ANGLE     :  0.954   7.744   1389                                  
REMARK   3   CHIRALITY :  0.046   0.165    144                                  
REMARK   3   PLANARITY :  0.004   0.016    181                                  
REMARK   3   DIHEDRAL  : 10.864 179.976    599                                  
REMARK   3   MIN NONBONDED DISTANCE : 2.064                                     
REMARK   3                                                                      
REMARK   3  MOLPROBITY STATISTICS.                                              
REMARK   3   ALL-ATOM CLASHSCORE : 4.59                                         
REMARK   3   RAMACHANDRAN PLOT:                                                 
REMARK   3     OUTLIERS : 0.00  %                                               
REMARK   3     ALLOWED  : 3.94  %                                               
REMARK   3     FAVORED  : 96.06 %                                               
REMARK   3   ROTAMER OUTLIERS : 0.00 %                                          
REMARK   3   CBETA DEVIATIONS : 0                                               
REMARK   3   PEPTIDE PLANE:                                                     
REMARK   3     CIS-PROLINE     : 0                                              
REMARK   3     CIS-GENERAL     : 0                                              
REMARK   3     TWISTED PROLINE : 0                                              
REMARK   3     TWISTED GENERAL : 0                                              
REMARK   3                                                                      
REMARK   3  ATOMIC DISPLACEMENT PARAMETERS.                                     
REMARK   3   WILSON B : None                                                    
REMARK   3   RMS(B_ISO_OR_EQUIVALENT_BONDED) : 3.92                             
REMARK   3   ATOMS          NUMBER OF ATOMS                                     
REMARK   3                    ISO.  ANISO.                                      
REMARK   3    ALL         :   1044    1001                                      
REMARK   3    ALL (NO H)  :   1044    1001                                      
REMARK   3    SOLVENT     :     43       0                                      
REMARK   3    NON-SOLVENT :   1001    1001                                      
REMARK   3    HYDROGENS   :      0       0                                      
REMARK   3                                                                      
REMARK   3  TLS DETAILS.                                                        
REMARK   3   NUMBER OF TLS GROUPS: 1                                            
REMARK   3   ORIGIN: CENTER OF MASS                                             
REMARK   3   TLS GROUP : 1                                                      
REMARK   3    SELECTION: all                                                    
REMARK   3    ORIGIN FOR THE GROUP (A):  -0.6408  20.5845  19.2453              
REMARK   3    T TENSOR                                                          
REMARK   3      T11:   0.1236 T22:   0.1455                                     
REMARK   3      T33:   0.2332 T12:  -0.0076                                     
REMARK   3      T13:  -0.0687 T23:  -0.0308                                     
REMARK   3    L TENSOR                                                          
REMARK   3      L11:   3.8891 L22:   3.7806                                     
REMARK   3      L33:   1.6948 L12:  -2.1432                                     
REMARK   3      L13:  -0.6521 L23:   0.1732                                     
REMARK   3    S TENSOR                                                          
REMARK   3      S11:   0.0449 S12:  -0.1316 S13:  -0.2647                       
REMARK   3      S21:  -0.1082 S22:  -0.0304 S23:   0.5604                       
REMARK   3      S31:   0.0473 S32:  -0.0028 S33:  -0.0156                       
REMARK   3                                                                      
SSBOND   1 CYS A    6    CYS A  127                                             
SSBOND   2 CYS A   30    CYS A  115                                             
SSBOND   3 CYS A   64    CYS A   80                                             
SSBOND   4 CYS A   76    CYS A   94                                             
CRYST1   79.723   79.723   37.413  90.00  90.00  90.00 P 43 21 2                
SCALE1      0.012543  0.000000  0.000000        0.00000                         
SCALE2      0.000000  0.012543  0.000000        0.00000                         
SCALE3      0.000000  0.000000  0.026729        0.00000                         
ATOM      1  N   LYS A   1       2.798   9.505   9.886  1.00 23.88           N  
ANISOU    1  N   LYS A   1     3230   2122   3722    609  -1583  -1232       N  
ATOM      2  CA  LYS A   1       1.834   9.998   8.898  1.00 25.15           C  
ANISOU    2  CA  LYS A   1     3392   2335   3830    678  -1714  -1315       C  
ATOM      3  C   LYS A   1       1.855  11.513   8.743  1.00 23.73           C  
ANISOU    3  C   LYS A   1     3282   2304   3429    709  -1667  -1221       C  
ATOM      4  O   LYS A   1       1.835  12.260   9.739  1.00 26.26           O  
ANISOU    4  O   LYS A   1     3542   2652   3784    599  -1566  -1095       O  
ATOM      5  CB  LYS A   1       0.411   9.547   9.249  1.00 27.39           C  
ANISOU    5  CB  LYS A   1     3481   2484   4441    579  -1793  -1358       C  
ATOM      6  CG  LYS A   1      -0.654  10.194   8.377  1.00 29.40           C  
ANISOU    6  CG  LYS A   1     3725   2783   4660    656  -1928  -1440       C  
ATOM      7  CD  LYS A   1      -2.077   9.881   8.833  1.00 31.05           C  
ANISOU    7  CD  LYS A   1     3724   2863   5211    559  -1985  -1472       C  
ATOM      8  CE  LYS A   1      -3.078  10.631   7.956  1.00 32.96           C  
ANISOU    8  CE  LYS A   1     3971   3153   5398    654  -2126  -1561       C  
ATOM      9  NZ  LYS A   1      -4.469  10.062   7.987  1.00 40.64           N  
ANISOU    9  NZ  LYS A   1     4743   3984   6714    611  -2242  -1670       N  
ATOM     10  N   VAL A   2       1.919  11.963   7.494  1.00 24.87           N  
ANISOU   10  N   VAL A   2     3559   2540   3350    868  -1732  -1281       N  
ATOM     11  CA  VAL A   2       1.768  13.376   7.153  1.00 25.83           C  
ANISOU   11  CA  VAL A   2     3750   2775   3290    915  -1695  -1202       C  
ATOM     12  C   VAL A   2       0.309  13.630   6.794  1.00 30.45           C  
ANISOU   12  C   VAL A   2     4252   3315   4003    923  -1831  -1276       C  
ATOM     13  O   VAL A   2      -0.218  13.001   5.874  1.00 35.86           O  
ANISOU   13  O   VAL A   2     4950   3966   4711   1032  -1986  -1426       O  
ATOM     14  CB  VAL A   2       2.693  13.766   5.990  1.00 25.44           C  
ANISOU   14  CB  VAL A   2     3902   2846   2917   1108  -1659  -1201       C  
ATOM     15  CG1 VAL A   2       2.380  15.175   5.520  1.00 25.01           C  
ANISOU   15  CG1 VAL A   2     3917   2884   2701   1173  -1630  -1123       C  
ATOM     16  CG2 VAL A   2       4.165  13.649   6.423  1.00 24.21           C  
ANISOU   16  CG2 VAL A   2     3814   2744   2641   1101  -1498  -1115       C  
ATOM     17  N   PHE A   3      -0.338  14.562   7.499  1.00 28.22           N  
ANISOU   17  N   PHE A   3     3884   3037   3801    821  -1781  -1183       N  
ATOM     18  CA  PHE A   3      -1.760  14.823   7.285  1.00 29.97           C  
ANISOU   18  CA  PHE A   3     4010   3209   4169    824  -1901  -1250       C  
ATOM     19  C   PHE A   3      -1.990  15.818   6.155  1.00 34.04           C  
ANISOU   19  C   PHE A   3     4657   3821   4455    985  -1969  -1276       C  
ATOM     20  O   PHE A   3      -1.152  16.680   5.872  1.00 31.15           O  
ANISOU   20  O   PHE A   3     4430   3561   3843   1051  -1868  -1177       O  
ATOM     21  CB  PHE A   3      -2.419  15.370   8.554  1.00 31.37           C  
ANISOU   21  CB  PHE A   3     4034   3345   4539    658  -1812  -1142       C  
ATOM     22  CG  PHE A   3      -3.044  14.316   9.420  1.00 29.74           C  
ANISOU   22  CG  PHE A   3     3644   3003   4652    538  -1815  -1164       C  
ATOM     23  CD1 PHE A   3      -2.273  13.609  10.338  1.00 27.84           C  
ANISOU   23  CD1 PHE A   3     3368   2724   4485    443  -1704  -1094       C  
ATOM     24  CD2 PHE A   3      -4.406  14.031   9.315  1.00 29.57           C  
ANISOU   24  CD2 PHE A   3     3479   2884   4873    527  -1926  -1253       C  
ATOM     25  CE1 PHE A   3      -2.836  12.625  11.139  1.00 29.63           C  
ANISOU   25  CE1 PHE A   3     3426   2814   5020    341  -1685  -1093       C  
ATOM     26  CE2 PHE A   3      -4.984  13.058  10.116  1.00 31.27           C  
ANISOU   26  CE2 PHE A   3     3511   2960   5412    419  -1903  -1256       C  
ATOM     27  CZ  PHE A   3      -4.197  12.349  11.031  1.00 32.40           C  
ANISOU   27  CZ  PHE A   3     3625   3061   5623    326  -1773  -1167       C  
ATOM     28  N   GLY A   4      -3.148  15.685   5.505  1.00 41.26           N  
ANISOU   28  N   GLY A   4     5521   4695   5460   1059  -2142  -1408       N  
ATOM     29  CA  GLY A   4      -3.670  16.741   4.661  1.00 36.71           C  
ANISOU   29  CA  GLY A   4     5033   4202   4713   1196  -2213  -1420       C  
ATOM     30  C   GLY A   4      -4.451  17.759   5.480  1.00 32.99           C  
ANISOU   30  C   GLY A   4     4453   3718   4365   1079  -2162  -1322       C  
ATOM     31  O   GLY A   4      -5.137  17.418   6.445  1.00 32.04           O  
ANISOU   31  O   GLY A   4     4153   3499   4523    927  -2149  -1317       O  
ATOM     32  N   ARG A   5      -4.332  19.028   5.083  1.00 31.17           N  
ANISOU   32  N   ARG A   5     4334   3588   3922   1165  -2123  -1233       N  
ATOM     33  CA  ARG A   5      -4.900  20.114   5.879  1.00 34.57           C  
ANISOU   33  CA  ARG A   5     4675   4016   4443   1066  -2061  -1125       C  
ATOM     34  C   ARG A   5      -6.417  19.976   6.036  1.00 36.70           C  
ANISOU   34  C   ARG A   5     4775   4205   4964   1030  -2199  -1224       C  
ATOM     35  O   ARG A   5      -6.963  20.267   7.105  1.00 32.76           O  
ANISOU   35  O   ARG A   5     4127   3649   4672    886  -2131  -1161       O  
ATOM     36  CB  ARG A   5      -4.501  21.457   5.255  1.00 38.98           C  
ANISOU   36  CB  ARG A   5     5392   4689   4727   1200  -2010  -1010       C  
ATOM     37  CG  ARG A   5      -5.519  22.570   5.298  1.00 40.11           C  
ANISOU   37  CG  ARG A   5     5480   4846   4913   1225  -2061   -967       C  
ATOM     38  CD  ARG A   5      -4.946  23.835   4.635  1.00 42.82           C  
ANISOU   38  CD  ARG A   5     6000   5295   4975   1382  -1980   -813       C  
ATOM     39  NE  ARG A   5      -5.079  23.815   3.176  1.00 47.93           N  
ANISOU   39  NE  ARG A   5     6801   6025   5384   1621  -2082   -873       N  
ATOM     40  CZ  ARG A   5      -6.181  24.155   2.513  1.00 53.25           C  
ANISOU   40  CZ  ARG A   5     7461   6729   6044   1746  -2241   -941       C  
ATOM     41  NH1 ARG A   5      -7.258  24.568   3.170  1.00 54.49           N  
ANISOU   41  NH1 ARG A   5     7448   6832   6423   1648  -2306   -949       N  
ATOM     42  NH2 ARG A   5      -6.203  24.096   1.187  1.00 59.91           N  
ANISOU   42  NH2 ARG A   5     8458   7661   6642   1986  -2332   -999       N  
ATOM     43  N   CYS A   6      -7.118  19.489   5.012  1.00 37.40           N  
ANISOU   43  N   CYS A   6     4872   4286   5052   1164  -2393  -1390       N  
ATOM     44  CA  CYS A   6      -8.559  19.297   5.181  1.00 41.50           C  
ANISOU   44  CA  CYS A   6     5205   4718   5844   1125  -2531  -1496       C  
ATOM     45  C   CYS A   6      -8.891  17.989   5.903  1.00 33.97           C  
ANISOU   45  C   CYS A   6     4072   3617   5220    986  -2533  -1568       C  
ATOM     46  O   CYS A   6      -9.939  17.893   6.545  1.00 34.57           O  
ANISOU   46  O   CYS A   6     3956   3596   5583    888  -2552  -1586       O  
ATOM     47  CB  CYS A   6      -9.266  19.368   3.823  1.00 49.40           C  
ANISOU   47  CB  CYS A   6     6267   5773   6729   1334  -2761  -1658       C  
ATOM     48  SG  CYS A   6      -9.139  21.005   2.976  1.00 56.50           S  
ANISOU   48  SG  CYS A   6     7358   6848   7261   1528  -2756  -1541       S  
ATOM     49  N   GLU A   7      -8.013  16.986   5.828  1.00 33.63           N  
ANISOU   49  N   GLU A   7     4080   3549   5148    981  -2503  -1596       N  
ATOM     50  CA  GLU A   7      -8.198  15.762   6.607  1.00 40.95           C  
ANISOU   50  CA  GLU A   7     4840   4336   6385    847  -2474  -1627       C  
ATOM     51  C   GLU A   7      -7.856  15.980   8.085  1.00 33.56           C  
ANISOU   51  C   GLU A   7     3824   3373   5553    666  -2247  -1435       C  
ATOM     52  O   GLU A   7      -8.492  15.393   8.973  1.00 31.05           O  
ANISOU   52  O   GLU A   7     3320   2937   5540    547  -2198  -1417       O  
ATOM     53  CB  GLU A   7      -7.342  14.642   6.002  1.00 43.89           C  
ANISOU   53  CB  GLU A   7     5298   4699   6681    916  -2527  -1722       C  
ATOM     54  CG  GLU A   7      -7.234  13.379   6.854  1.00 50.26           C  
ANISOU   54  CG  GLU A   7     5955   5369   7771    779  -2463  -1718       C  
ATOM     55  CD  GLU A   7      -6.333  12.307   6.239  1.00 54.37           C  
ANISOU   55  CD  GLU A   7     6566   5885   8208    851  -2518  -1815       C  
ATOM     56  OE1 GLU A   7      -5.424  12.646   5.445  1.00 55.34           O  
ANISOU   56  OE1 GLU A   7     6893   6130   8004    983  -2522  -1817       O  
ATOM     57  OE2 GLU A   7      -6.536  11.120   6.563  1.00 55.45           O  
ANISOU   57  OE2 GLU A   7     6565   5887   8617    779  -2545  -1885       O  
ATOM     58  N   LEU A   8      -6.863  16.824   8.378  1.00 30.29           N  
ANISOU   58  N   LEU A   8     3542   3069   4898    654  -2104  -1293       N  
ATOM     59  CA  LEU A   8      -6.582  17.146   9.775  1.00 26.46           C  
ANISOU   59  CA  LEU A   8     2983   2577   4493    502  -1909  -1131       C  
ATOM     60  C   LEU A   8      -7.720  17.946  10.403  1.00 30.17           C  
ANISOU   60  C   LEU A   8     3319   3018   5127    445  -1887  -1087       C  
ATOM     61  O   LEU A   8      -8.125  17.670  11.539  1.00 30.35           O  
ANISOU   61  O   LEU A   8     3193   2969   5370    328  -1777  -1017       O  
ATOM     62  CB  LEU A   8      -5.268  17.913   9.884  1.00 24.23           C  
ANISOU   62  CB  LEU A   8     2858   2415   3932    511  -1786  -1016       C  
ATOM     63  CG  LEU A   8      -4.792  18.285  11.295  1.00 27.13           C  
ANISOU   63  CG  LEU A   8     3168   2800   4342    374  -1600   -869       C  
ATOM     64  CD1 LEU A   8      -4.458  17.053  12.096  1.00 21.66           C  
ANISOU   64  CD1 LEU A   8     2393   2035   3804    284  -1532   -851       C  
ATOM     65  CD2 LEU A   8      -3.574  19.182  11.194  1.00 22.42           C  
ANISOU   65  CD2 LEU A   8     2717   2319   3483    402  -1517   -787       C  
ATOM     66  N   ALA A   9      -8.240  18.951   9.687  1.00 31.43           N  
ANISOU   66  N   ALA A   9     3530   3237   5177    538  -1982  -1120       N  
ATOM     67  CA  ALA A   9      -9.339  19.749  10.224  1.00 30.60           C  
ANISOU   67  CA  ALA A   9     3293   3106   5229    497  -1971  -1085       C  
ATOM     68  C   ALA A   9     -10.538  18.874  10.567  1.00 33.13           C  
ANISOU   68  C   ALA A   9     3404   3286   5898    438  -2024  -1163       C  
ATOM     69  O   ALA A   9     -11.173  19.061  11.612  1.00 31.16           O  
ANISOU   69  O   ALA A   9     3003   2980   5856    341  -1912  -1085       O  
ATOM     70  CB  ALA A   9      -9.734  20.839   9.229  1.00 32.47           C  
ANISOU   70  CB  ALA A   9     3618   3427   5294    634  -2098  -1121       C  
ATOM     71  N   ALA A  10     -10.848  17.895   9.707  1.00 31.61           N  
ANISOU   71  N   ALA A  10     3191   3031   5787    502  -2189  -1321       N  
ATOM     72  CA  ALA A  10     -11.958  16.989   9.985  1.00 36.41           C  
ANISOU   72  CA  ALA A  10     3581   3483   6770    447  -2246  -1407       C  
ATOM     73  C   ALA A  10     -11.694  16.152  11.233  1.00 32.74           C  
ANISOU   73  C   ALA A  10     3002   2921   6516    308  -2054  -1294       C  
ATOM     74  O   ALA A  10     -12.590  15.971  12.065  1.00 33.66           O  
ANISOU   74  O   ALA A  10     2926   2931   6934    224  -1971  -1248       O  
ATOM     75  CB  ALA A  10     -12.232  16.095   8.771  1.00 36.76           C  
ANISOU   75  CB  ALA A  10     3628   3480   6857    556  -2478  -1622       C  
ATOM     76  N   ALA A  11     -10.464  15.656  11.404  1.00 31.01           N  
ANISOU   76  N   ALA A  11     2897   2742   6144    290  -1969  -1236       N  
ATOM     77  CA  ALA A  11     -10.184  14.865  12.601  1.00 35.09           C  
ANISOU   77  CA  ALA A  11     3309   3177   6847    172  -1787  -1119       C  
ATOM     78  C   ALA A  11     -10.296  15.718  13.859  1.00 34.23           C  
ANISOU   78  C   ALA A  11     3152   3108   6748     89  -1588   -945       C  
ATOM     79  O   ALA A  11     -10.818  15.259  14.884  1.00 31.17           O  
ANISOU   79  O   ALA A  11     2600   2619   6626      7  -1447   -857       O  
ATOM     80  CB  ALA A  11      -8.805  14.207  12.504  1.00 35.10           C  
ANISOU   80  CB  ALA A  11     3444   3222   6670    177  -1751  -1099       C  
ATOM     81  N   MET A  12      -9.842  16.974  13.791  1.00 33.34           N  
ANISOU   81  N   MET A  12     3170   3135   6361    120  -1566   -895       N  
ATOM     82  CA  MET A  12      -9.917  17.845  14.956  1.00 31.43           C  
ANISOU   82  CA  MET A  12     2881   2940   6119     56  -1391   -754       C  
ATOM     83  C   MET A  12     -11.348  18.300  15.237  1.00 33.89           C  
ANISOU   83  C   MET A  12     3025   3182   6668     44  -1389   -759       C  
ATOM     84  O   MET A  12     -11.692  18.577  16.396  1.00 27.96           O  
ANISOU   84  O   MET A  12     2167   2417   6040    -19  -1214   -643       O  
ATOM     85  CB  MET A  12      -8.975  19.038  14.770  1.00 31.12           C  
ANISOU   85  CB  MET A  12     3016   3055   5754     94  -1376   -714       C  
ATOM     86  CG  MET A  12      -7.495  18.668  14.982  1.00 29.89           C  
ANISOU   86  CG  MET A  12     2987   2969   5403     74  -1304   -664       C  
ATOM     87  SD  MET A  12      -6.330  20.044  14.819  1.00 33.26           S  
ANISOU   87  SD  MET A  12     3589   3551   5498    111  -1269   -615       S  
ATOM     88  CE  MET A  12      -6.838  20.652  13.252  1.00 40.16           C  
ANISOU   88  CE  MET A  12     4552   4438   6268    241  -1455   -714       C  
ATOM     89  N   LYS A  13     -12.201  18.375  14.210  1.00 36.85           N  
ANISOU   89  N   LYS A  13     3369   3518   7114    112  -1578   -892       N  
ATOM     90  CA  LYS A  13     -13.616  18.622  14.485  1.00 39.42           C  
ANISOU   90  CA  LYS A  13     3503   3757   7716     94  -1583   -906       C  
ATOM     91  C   LYS A  13     -14.258  17.419  15.161  1.00 39.64           C  
ANISOU   91  C   LYS A  13     3333   3615   8112     18  -1492   -884       C  
ATOM     92  O   LYS A  13     -14.996  17.579  16.136  1.00 39.19           O  
ANISOU   92  O   LYS A  13     3122   3496   8271    -39  -1332   -782       O  
ATOM     93  CB  LYS A  13     -14.382  18.976  13.211  1.00 38.68           C  
ANISOU   93  CB  LYS A  13     3412   3669   7614    194  -1828  -1066       C  
ATOM     94  CG  LYS A  13     -15.798  19.499  13.488  1.00 37.09           C  
ANISOU   94  CG  LYS A  13     3018   3408   7667    182  -1838  -1073       C  
ATOM     95  CD  LYS A  13     -16.585  19.652  12.211  1.00 41.80           C  
ANISOU   95  CD  LYS A  13     3595   4008   8281    287  -2105  -1249       C  
ATOM     96  CE  LYS A  13     -17.965  20.228  12.473  1.00 47.25           C  
ANISOU   96  CE  LYS A  13     4083   4650   9220    281  -2122  -1254       C  
ATOM     97  NZ  LYS A  13     -18.743  20.393  11.207  1.00 49.24           N  
ANISOU   97  NZ  LYS A  13     4309   4924   9478    398  -2406  -1435       N  
ATOM     98  N   ARG A  14     -13.981  16.206  14.664  1.00 38.78           N  
ANISOU   98  N   ARG A  14     3220   3422   8091     23  -1577   -972       N  
ATOM     99  CA  ARG A  14     -14.517  15.002  15.294  1.00 37.40           C  
ANISOU   99  CA  ARG A  14     2848   3066   8295    -45  -1478   -941       C  
ATOM    100  C   ARG A  14     -14.048  14.864  16.737  1.00 36.90           C  
ANISOU  100  C   ARG A  14     2758   3001   8261   -124  -1187   -723       C  
ATOM    101  O   ARG A  14     -14.795  14.356  17.583  1.00 36.30           O  
ANISOU  101  O   ARG A  14     2498   2788   8508   -176  -1022   -626       O  
ATOM    102  CB  ARG A  14     -14.118  13.761  14.491  1.00 38.31           C  
ANISOU  102  CB  ARG A  14     2977   3104   8474    -18  -1620  -1077       C  
ATOM    103  CG  ARG A  14     -14.807  12.481  14.959  1.00 46.16           C  
ANISOU  103  CG  ARG A  14     3740   3879   9921    -79  -1546  -1074       C  
ATOM    104  CD  ARG A  14     -13.856  11.297  14.959  1.00 51.04           C  
ANISOU  104  CD  ARG A  14     4397   4450  10546    -96  -1514  -1069       C  
ATOM    105  NE  ARG A  14     -13.000  11.308  13.780  1.00 52.55           N  
ANISOU  105  NE  ARG A  14     4786   4757  10424    -12  -1723  -1221       N  
ATOM    106  CZ  ARG A  14     -11.816  10.713  13.716  1.00 54.86           C  
ANISOU  106  CZ  ARG A  14     5201   5090  10551    -11  -1697  -1200       C  
ATOM    107  NH1 ARG A  14     -11.348  10.056  14.772  1.00 58.15           N  
ANISOU  107  NH1 ARG A  14     5563   5443  11089    -92  -1480  -1035       N  
ATOM    108  NH2 ARG A  14     -11.097  10.783  12.600  1.00 54.59           N  
ANISOU  108  NH2 ARG A  14     5348   5163  10231     80  -1876  -1335       N  
ATOM    109  N   HIS A  15     -12.820  15.312  17.038  1.00 35.90           N  
ANISOU  109  N   HIS A  15     2810   3023   7806   -124  -1114   -640       N  
ATOM    110  CA  HIS A  15     -12.277  15.305  18.393  1.00 36.08           C  
ANISOU  110  CA  HIS A  15     2826   3077   7804   -180   -854   -442       C  
ATOM    111  C   HIS A  15     -12.751  16.487  19.236  1.00 35.44           C  
ANISOU  111  C   HIS A  15     2708   3076   7683   -188   -709   -338       C  
ATOM    112  O   HIS A  15     -12.261  16.661  20.357  1.00 33.73           O  
ANISOU  112  O   HIS A  15     2501   2921   7392   -213   -495   -181       O  
ATOM    113  CB  HIS A  15     -10.744  15.283  18.348  1.00 36.11           C  
ANISOU  113  CB  HIS A  15     3019   3208   7493   -176   -856   -420       C  
ATOM    114  CG  HIS A  15     -10.171  13.944  17.993  1.00 36.09           C  
ANISOU  114  CG  HIS A  15     3025   3116   7571   -182   -901   -458       C  
ATOM    115  ND1 HIS A  15     -10.611  12.770  18.567  1.00 40.94           N  
ANISOU  115  ND1 HIS A  15     3479   3560   8517   -223   -776   -384       N  
ATOM    116  CD2 HIS A  15      -9.209  13.591  17.106  1.00 35.69           C  
ANISOU  116  CD2 HIS A  15     3121   3116   7324   -145  -1046   -561       C  
ATOM    117  CE1 HIS A  15      -9.939  11.751  18.057  1.00 41.24           C  
ANISOU  117  CE1 HIS A  15     3558   3546   8567   -217   -852   -449       C  
ATOM    118  NE2 HIS A  15      -9.078  12.222  17.174  1.00 39.02           N  
ANISOU  118  NE2 HIS A  15     3464   3400   7960   -169  -1018   -560       N  
ATOM    119  N   GLY A  16     -13.674  17.300  18.719  1.00 36.80           N  
ANISOU  119  N   GLY A  16     2834   3252   7896   -156   -821   -423       N  
ATOM    120  CA  GLY A  16     -14.307  18.355  19.486  1.00 36.93           C  
ANISOU  120  CA  GLY A  16     2781   3318   7931   -156   -684   -336       C  
ATOM    121  C   GLY A  16     -13.510  19.629  19.673  1.00 40.45           C  
ANISOU  121  C   GLY A  16     3371   3948   8052   -126   -662   -313       C  
ATOM    122  O   GLY A  16     -13.788  20.381  20.614  1.00 37.59           O  
ANISOU  122  O   GLY A  16     2952   3641   7691   -122   -487   -217       O  
ATOM    123  N   LEU A  17     -12.538  19.913  18.805  1.00 37.28           N  
ANISOU  123  N   LEU A  17     3147   3639   7379    -92   -823   -399       N  
ATOM    124  CA  LEU A  17     -11.701  21.102  18.973  1.00 36.96           C  
ANISOU  124  CA  LEU A  17     3232   3750   7062    -64   -798   -378       C  
ATOM    125  C   LEU A  17     -12.322  22.370  18.388  1.00 39.58           C  
ANISOU  125  C   LEU A  17     3569   4115   7353      2   -902   -437       C  
ATOM    126  O   LEU A  17     -11.790  23.461  18.617  1.00 36.69           O  
ANISOU  126  O   LEU A  17     3274   3844   6821     33   -862   -416       O  
ATOM    127  CB  LEU A  17     -10.320  20.862  18.354  1.00 33.53           C  
ANISOU  127  CB  LEU A  17     2984   3389   6368    -53   -891   -419       C  
ATOM    128  CG  LEU A  17      -9.416  19.871  19.099  1.00 31.93           C  
ANISOU  128  CG  LEU A  17     2793   3190   6151   -110   -771   -341       C  
ATOM    129  CD1 LEU A  17      -8.026  19.874  18.507  1.00 34.39           C  
ANISOU  129  CD1 LEU A  17     3288   3590   6188    -92   -856   -382       C  
ATOM    130  CD2 LEU A  17      -9.338  20.211  20.573  1.00 33.20           C  
ANISOU  130  CD2 LEU A  17     2866   3409   6340   -140   -539   -211       C  
ATOM    131  N   ASP A  18     -13.440  22.253  17.668  1.00 40.86           N  
ANISOU  131  N   ASP A  18     3644   4195   7685     29  -1033   -513       N  
ATOM    132  CA  ASP A  18     -14.188  23.383  17.124  1.00 44.73           C  
ANISOU  132  CA  ASP A  18     4111   4710   8173    101  -1134   -558       C  
ATOM    133  C   ASP A  18     -14.627  24.367  18.208  1.00 42.21           C  
ANISOU  133  C   ASP A  18     3695   4421   7921    104   -948   -466       C  
ATOM    134  O   ASP A  18     -15.531  24.067  18.995  1.00 46.19           O  
ANISOU  134  O   ASP A  18     4033   4858   8661     68   -811   -411       O  
ATOM    135  CB  ASP A  18     -15.415  22.864  16.365  1.00 50.67           C  
ANISOU  135  CB  ASP A  18     4740   5362   9151    120  -1292   -657       C  
ATOM    136  CG  ASP A  18     -16.069  23.928  15.499  1.00 61.25           C  
ANISOU  136  CG  ASP A  18     6082   6749  10440    219  -1455   -720       C  
ATOM    137  OD2 ASP A  18     -16.155  23.726  14.266  1.00 66.61           O  
ANISOU  137  OD2 ASP A  18     6828   7439  11041    290  -1675   -836       O  
ATOM    138  OD1 ASP A  18     -16.501  24.967  16.044  1.00 65.68           O  
ANISOU  138  OD1 ASP A  18     6580   7342  11032    244  -1360   -654       O  
ATOM    139  N   ASN A  19     -14.014  25.554  18.230  1.00 35.94           N  
ANISOU  139  N   ASN A  19     3001   3717   6939    160   -933   -452       N  
ATOM    140  CA  ASN A  19     -14.279  26.600  19.228  1.00 35.85           C  
ANISOU  140  CA  ASN A  19     2920   3737   6964    192   -753   -390       C  
ATOM    141  C   ASN A  19     -14.129  26.097  20.662  1.00 31.69           C  
ANISOU  141  C   ASN A  19     2318   3225   6498    137   -497   -302       C  
ATOM    142  O   ASN A  19     -14.824  26.564  21.568  1.00 32.76           O  
ANISOU  142  O   ASN A  19     2348   3362   6739    168   -315   -247       O  
ATOM    143  CB  ASN A  19     -15.655  27.238  19.026  1.00 38.45           C  
ANISOU  143  CB  ASN A  19     3117   4022   7471    250   -785   -400       C  
ATOM    144  CG  ASN A  19     -15.598  28.425  18.095  1.00 43.59           C  
ANISOU  144  CG  ASN A  19     3860   4706   7997    361   -934   -438       C  
ATOM    145  OD1 ASN A  19     -15.876  28.298  16.900  1.00 49.33           O  
ANISOU  145  OD1 ASN A  19     4623   5429   8689    406  -1148   -497       O  
ATOM    146  ND2 ASN A  19     -15.210  29.585  18.627  1.00 43.16           N  
ANISOU  146  ND2 ASN A  19     3852   4678   7869    423   -813   -404       N  
ATOM    147  N   TYR A  20     -13.195  25.174  20.882  1.00 28.32           N  
ANISOU  147  N   TYR A  20     1958   2821   5981     77   -469   -279       N  
ATOM    148  CA  TYR A  20     -12.921  24.683  22.224  1.00 28.77           C  
ANISOU  148  CA  TYR A  20     1963   2916   6052     52   -220   -176       C  
ATOM    149  C   TYR A  20     -12.231  25.770  23.045  1.00 29.09           C  
ANISOU  149  C   TYR A  20     2057   3074   5923    120    -79   -180       C  
ATOM    150  O   TYR A  20     -11.236  26.353  22.605  1.00 24.01           O  
ANISOU  150  O   TYR A  20     1587   2483   5053    127   -181   -250       O  
ATOM    151  CB  TYR A  20     -12.058  23.427  22.146  1.00 27.57           C  
ANISOU  151  CB  TYR A  20     1870   2756   5848    -15   -245   -150       C  
ATOM    152  CG  TYR A  20     -11.735  22.796  23.479  1.00 27.90           C  
ANISOU  152  CG  TYR A  20     1865   2843   5893    -21     17    -14       C  
ATOM    153  CD1 TYR A  20     -12.615  21.906  24.080  1.00 32.72           C  
ANISOU  153  CD1 TYR A  20     2352   3354   6725    -40    179    104       C  
ATOM    154  CD2 TYR A  20     -10.536  23.074  24.128  1.00 29.98           C  
ANISOU  154  CD2 TYR A  20     2266   3246   5879     12    106      1       C  
ATOM    155  CE1 TYR A  20     -12.313  21.315  25.297  1.00 32.57           C  
ANISOU  155  CE1 TYR A  20     2319   3383   6674    -12    448    266       C  
ATOM    156  CE2 TYR A  20     -10.229  22.497  25.346  1.00 29.55           C  
ANISOU  156  CE2 TYR A  20     2241   3260   5726     49    344    135       C  
ATOM    157  CZ  TYR A  20     -11.117  21.611  25.923  1.00 30.68           C  
ANISOU  157  CZ  TYR A  20     2200   3310   6145     46    536    287       C  
ATOM    158  OH  TYR A  20     -10.806  21.030  27.138  1.00 33.64           O  
ANISOU  158  OH  TYR A  20     2626   3761   6393    117    797    455       O  
ATOM    159  N   ARG A  21     -12.767  26.026  24.246  1.00 27.25           N  
ANISOU  159  N   ARG A  21     1744   2874   5735    176    173   -108       N  
ATOM    160  CA  ARG A  21     -12.485  27.207  25.068  1.00 26.26           C  
ANISOU  160  CA  ARG A  21     1736   2839   5401    266    316   -149       C  
ATOM    161  C   ARG A  21     -12.412  28.483  24.234  1.00 26.72           C  
ANISOU  161  C   ARG A  21     1874   2862   5416    298    154   -264       C  
ATOM    162  O   ARG A  21     -11.624  29.387  24.535  1.00 25.28           O  
ANISOU  162  O   ARG A  21     1863   2731   5011    326    182   -340       O  
ATOM    163  CB  ARG A  21     -11.197  27.021  25.891  1.00 24.96           C  
ANISOU  163  CB  ARG A  21     1772   2806   4906    269    406   -151       C  
ATOM    164  CG  ARG A  21     -11.134  25.694  26.659  1.00 31.72           C  
ANISOU  164  CG  ARG A  21     2582   3699   5772    261    565     -5       C  
ATOM    165  CD  ARG A  21     -11.931  25.742  27.978  1.00 37.15           C  
ANISOU  165  CD  ARG A  21     3189   4437   6487    375    871    104       C  
ATOM    166  NE  ARG A  21     -11.627  24.628  28.878  1.00 39.87           N  
ANISOU  166  NE  ARG A  21     3554   4846   6747    410   1063    268       N  
ATOM    167  CZ  ARG A  21     -12.374  23.531  29.022  1.00 44.92           C  
ANISOU  167  CZ  ARG A  21     4013   5383   7672    384   1210    447       C  
ATOM    168  NH1 ARG A  21     -11.995  22.582  29.873  1.00 47.21           N  
ANISOU  168  NH1 ARG A  21     4353   5730   7856    440   1406    619       N  
ATOM    169  NH2 ARG A  21     -13.504  23.380  28.335  1.00 44.76           N  
ANISOU  169  NH2 ARG A  21     3843   5193   7971    297   1118    445       N  
ATOM    170  N   GLY A  22     -13.243  28.580  23.195  1.00 28.32           N  
ANISOU  170  N   GLY A  22     1946   2970   5844    305    -15   -277       N  
ATOM    171  CA  GLY A  22     -13.308  29.765  22.365  1.00 26.09           C  
ANISOU  171  CA  GLY A  22     1730   2644   5537    369   -152   -345       C  
ATOM    172  C   GLY A  22     -12.338  29.829  21.189  1.00 27.85           C  
ANISOU  172  C   GLY A  22     2124   2865   5591    341   -365   -385       C  
ATOM    173  O   GLY A  22     -12.470  30.735  20.356  1.00 32.49           O  
ANISOU  173  O   GLY A  22     2764   3406   6176    415   -477   -406       O  
ATOM    174  N   TYR A  23     -11.372  28.916  21.081  1.00 24.04           N  
ANISOU  174  N   TYR A  23     1736   2432   4968    258   -406   -380       N  
ATOM    175  CA  TYR A  23     -10.414  28.939  19.973  1.00 21.21           C  
ANISOU  175  CA  TYR A  23     1540   2078   4442    247   -576   -407       C  
ATOM    176  C   TYR A  23     -10.967  28.175  18.774  1.00 21.43           C  
ANISOU  176  C   TYR A  23     1486   2068   4589    264   -808   -423       C  
ATOM    177  O   TYR A  23     -11.165  26.954  18.839  1.00 22.98           O  
ANISOU  177  O   TYR A  23     1643   2253   4835    189   -814   -416       O  
ATOM    178  CB  TYR A  23      -9.068  28.354  20.397  1.00 19.32           C  
ANISOU  178  CB  TYR A  23     1434   1912   3993    166   -514   -407       C  
ATOM    179  CG  TYR A  23      -8.389  29.132  21.505  1.00 21.68           C  
ANISOU  179  CG  TYR A  23     1823   2265   4148    162   -338   -436       C  
ATOM    180  CD1 TYR A  23      -8.631  28.830  22.845  1.00 20.00           C  
ANISOU  180  CD1 TYR A  23     1552   2116   3933    165   -162   -420       C  
ATOM    181  CD2 TYR A  23      -7.504  30.168  21.211  1.00 18.84           C  
ANISOU  181  CD2 TYR A  23     1605   1890   3664    166   -345   -486       C  
ATOM    182  CE1 TYR A  23      -8.011  29.550  23.869  1.00 19.53           C  
ANISOU  182  CE1 TYR A  23     1583   2125   3713    187    -34   -487       C  
ATOM    183  CE2 TYR A  23      -6.877  30.880  22.217  1.00 18.48           C  
ANISOU  183  CE2 TYR A  23     1623   1882   3518    157   -217   -559       C  
ATOM    184  CZ  TYR A  23      -7.143  30.569  23.545  1.00 23.94           C  
ANISOU  184  CZ  TYR A  23     2264   2658   4175    174    -80   -576       C  
ATOM    185  OH  TYR A  23      -6.532  31.279  24.543  1.00 19.45           O  
ANISOU  185  OH  TYR A  23     1765   2144   3481    190     14   -686       O  
ATOM    186  N   SER A  24     -11.174  28.879  17.671  1.00 21.57           N  
ANISOU  186  N   SER A  24     1577   2062   4557    355   -956   -436       N  
ATOM    187  CA  SER A  24     -11.773  28.249  16.506  1.00 25.37           C  
ANISOU  187  CA  SER A  24     2077   2531   5030    375  -1143   -472       C  
ATOM    188  C   SER A  24     -10.809  27.256  15.858  1.00 24.34           C  
ANISOU  188  C   SER A  24     2079   2433   4737    337  -1231   -502       C  
ATOM    189  O   SER A  24      -9.597  27.269  16.094  1.00 21.40           O  
ANISOU  189  O   SER A  24     1803   2100   4226    309  -1177   -481       O  
ATOM    190  CB  SER A  24     -12.209  29.309  15.494  1.00 29.25           C  
ANISOU  190  CB  SER A  24     2627   3021   5466    516  -1266   -464       C  
ATOM    191  OG  SER A  24     -11.125  30.167  15.178  1.00 30.99           O  
ANISOU  191  OG  SER A  24     3007   3249   5518    591  -1249   -416       O  
ATOM    192  N   LEU A  25     -11.385  26.380  15.027  1.00 24.12           N  
ANISOU  192  N   LEU A  25     2045   2380   4740    345  -1367   -566       N  
ATOM    193  CA  LEU A  25     -10.652  25.303  14.360  1.00 22.76           C  
ANISOU  193  CA  LEU A  25     1986   2219   4443    330  -1443   -615       C  
ATOM    194  C   LEU A  25      -9.418  25.784  13.601  1.00 21.73           C  
ANISOU  194  C   LEU A  25     2055   2163   4040    402  -1486   -594       C  
ATOM    195  O   LEU A  25      -8.429  25.047  13.498  1.00 20.78           O  
ANISOU  195  O   LEU A  25     2028   2065   3802    368  -1464   -600       O  
ATOM    196  CB  LEU A  25     -11.599  24.584  13.394  1.00 39.78           C  
ANISOU  196  CB  LEU A  25     4100   4329   6686    376  -1614   -719       C  
ATOM    197  CG  LEU A  25     -11.395  23.091  13.153  1.00 35.58           C  
ANISOU  197  CG  LEU A  25     3572   3743   6206    331  -1653   -789       C  
ATOM    198  CD1 LEU A  25     -11.178  22.368  14.474  1.00 29.03           C  
ANISOU  198  CD1 LEU A  25     2643   2861   5525    206  -1468   -714       C  
ATOM    199  CD2 LEU A  25     -12.609  22.533  12.407  1.00 37.53           C  
ANISOU  199  CD2 LEU A  25     3714   3916   6630    376  -1824   -914       C  
ATOM    200  N   GLY A  26      -9.456  26.999  13.047  1.00 22.41           N  
ANISOU  200  N   GLY A  26     2208   2279   4029    518  -1534   -554       N  
ATOM    201  CA  GLY A  26      -8.316  27.507  12.298  1.00 21.87           C  
ANISOU  201  CA  GLY A  26     2331   2262   3716    612  -1550   -500       C  
ATOM    202  C   GLY A  26      -7.072  27.723  13.141  1.00 22.12           C  
ANISOU  202  C   GLY A  26     2394   2296   3713    539  -1417   -442       C  
ATOM    203  O   GLY A  26      -5.955  27.656  12.625  1.00 23.95           O  
ANISOU  203  O   GLY A  26     2786   2565   3750    562  -1382   -406       O  
ATOM    204  N   ASN A  27      -7.236  27.971  14.448  1.00 21.10           N  
ANISOU  204  N   ASN A  27     2153   2138   3725    425  -1254   -431       N  
ATOM    205  CA  ASN A  27      -6.077  28.164  15.324  1.00 17.48           C  
ANISOU  205  CA  ASN A  27     1764   1700   3178    317  -1054   -399       C  
ATOM    206  C   ASN A  27      -5.266  26.877  15.489  1.00 16.56           C  
ANISOU  206  C   ASN A  27     1666   1634   2991    236  -1059   -426       C  
ATOM    207  O   ASN A  27      -4.033  26.894  15.398  1.00 16.72           O  
ANISOU  207  O   ASN A  27     1802   1691   2861    211   -986   -401       O  
ATOM    208  CB  ASN A  27      -6.545  28.681  16.686  1.00 17.34           C  
ANISOU  208  CB  ASN A  27     1635   1661   3293    251   -899   -405       C  
ATOM    209  CG  ASN A  27      -7.021  30.128  16.627  1.00 19.19           C  
ANISOU  209  CG  ASN A  27     1883   1828   3581    328   -845   -380       C  
ATOM    210  OD1 ASN A  27      -6.221  31.052  16.742  1.00 20.60           O  
ANISOU  210  OD1 ASN A  27     2162   1975   3690    317   -732   -361       O  
ATOM    211  ND2 ASN A  27      -8.315  30.327  16.435  1.00 19.39           N  
ANISOU  211  ND2 ASN A  27     1791   1817   3760    405   -926   -382       N  
ATOM    212  N   TRP A  28      -5.945  25.752  15.717  1.00 17.70           N  
ANISOU  212  N   TRP A  28     1684   1765   3274    198  -1136   -471       N  
ATOM    213  CA  TRP A  28      -5.273  24.465  15.893  1.00 16.38           C  
ANISOU  213  CA  TRP A  28     1547   1619   3060    133  -1106   -478       C  
ATOM    214  C   TRP A  28      -4.573  24.003  14.613  1.00 16.53           C  
ANISOU  214  C   TRP A  28     1718   1658   2907    204  -1206   -503       C  
ATOM    215  O   TRP A  28      -3.438  23.522  14.670  1.00 19.29           O  
ANISOU  215  O   TRP A  28     2142   2048   3138    176  -1157   -490       O  
ATOM    216  CB  TRP A  28      -6.300  23.428  16.354  1.00 21.87           C  
ANISOU  216  CB  TRP A  28     2109   2249   3951     90  -1085   -485       C  
ATOM    217  CG  TRP A  28      -7.142  23.921  17.481  1.00 22.81           C  
ANISOU  217  CG  TRP A  28     2073   2350   4244     53   -978   -450       C  
ATOM    218  CD1 TRP A  28      -8.315  24.591  17.383  1.00 25.48           C  
ANISOU  218  CD1 TRP A  28     2316   2644   4721     94  -1006   -461       C  
ATOM    219  CD2 TRP A  28      -6.888  23.762  18.881  1.00 26.47           C  
ANISOU  219  CD2 TRP A  28     2449   2849   4758    -14   -813   -396       C  
ATOM    220  NE1 TRP A  28      -8.798  24.890  18.634  1.00 25.54           N  
ANISOU  220  NE1 TRP A  28     2186   2653   4866     60   -850   -415       N  
ATOM    221  CE2 TRP A  28      -7.941  24.384  19.569  1.00 24.33           C  
ANISOU  221  CE2 TRP A  28     2046   2554   4642      1   -720   -373       C  
ATOM    222  CE3 TRP A  28      -5.864  23.164  19.617  1.00 31.00           C  
ANISOU  222  CE3 TRP A  28     3088   3485   5206    -56   -700   -351       C  
ATOM    223  CZ2 TRP A  28      -8.005  24.420  20.961  1.00 32.25           C  
ANISOU  223  CZ2 TRP A  28     3007   3602   5645    -13   -501   -305       C  
ATOM    224  CZ3 TRP A  28      -5.932  23.196  20.983  1.00 33.20           C  
ANISOU  224  CZ3 TRP A  28     3323   3814   5479    -64   -507   -284       C  
ATOM    225  CH2 TRP A  28      -6.994  23.813  21.646  1.00 31.95           C  
ANISOU  225  CH2 TRP A  28     3055   3638   5448    -39   -404   -262       C  
ATOM    226  N   VAL A  29      -5.229  24.135  13.452  1.00 19.34           N  
ANISOU  226  N   VAL A  29     2120   1995   3235    311  -1340   -545       N  
ATOM    227  CA  VAL A  29      -4.598  23.787  12.175  1.00 22.26           C  
ANISOU  227  CA  VAL A  29     2647   2400   3409    413  -1425   -576       C  
ATOM    228  C   VAL A  29      -3.363  24.645  11.929  1.00 19.77           C  
ANISOU  228  C   VAL A  29     2464   2147   2899    466  -1381   -499       C  
ATOM    229  O   VAL A  29      -2.341  24.152  11.435  1.00 23.65           O  
ANISOU  229  O   VAL A  29     3070   2681   3235    498  -1363   -495       O  
ATOM    230  CB  VAL A  29      -5.592  23.938  10.997  1.00 30.79           C  
ANISOU  230  CB  VAL A  29     3757   3472   4468    542  -1578   -641       C  
ATOM    231  CG1 VAL A  29      -4.980  23.411   9.685  1.00 21.34           C  
ANISOU  231  CG1 VAL A  29     2727   2325   3057    667  -1655   -691       C  
ATOM    232  CG2 VAL A  29      -6.918  23.260  11.271  1.00 28.83           C  
ANISOU  232  CG2 VAL A  29     3349   3145   4462    492  -1638   -720       C  
ATOM    233  N   CYS A  30      -3.453  25.950  12.229  1.00 17.44           N  
ANISOU  233  N   CYS A  30     2168   1838   2622    480  -1303   -420       N  
ATOM    234  CA  CYS A  30      -2.330  26.863  12.006  1.00 22.18           C  
ANISOU  234  CA  CYS A  30     2898   2446   3082    501  -1133   -313       C  
ATOM    235  C   CYS A  30      -1.149  26.511  12.904  1.00 22.09           C  
ANISOU  235  C   CYS A  30     2866   2459   3068    360   -979   -309       C  
ATOM    236  O   CYS A  30       0.008  26.516  12.461  1.00 21.64           O  
ANISOU  236  O   CYS A  30     2905   2430   2886    379   -891   -258       O  
ATOM    237  CB  CYS A  30      -2.788  28.309  12.258  1.00 24.48           C  
ANISOU  237  CB  CYS A  30     3173   2671   3455    521  -1041   -242       C  
ATOM    238  SG  CYS A  30      -1.524  29.614  12.136  1.00 31.78           S  
ANISOU  238  SG  CYS A  30     4210   3541   4325    516   -801   -111       S  
ATOM    239  N   ALA A  31      -1.428  26.203  14.171  1.00 17.74           N  
ANISOU  239  N   ALA A  31     2184   1906   2649    236   -939   -354       N  
ATOM    240  CA  ALA A  31      -0.387  25.752  15.083  1.00 21.88           C  
ANISOU  240  CA  ALA A  31     2681   2478   3153    131   -829   -359       C  
ATOM    241  C   ALA A  31       0.264  24.463  14.586  1.00 23.97           C  
ANISOU  241  C   ALA A  31     2994   2784   3330    151   -887   -376       C  
ATOM    242  O   ALA A  31       1.499  24.350  14.545  1.00 21.44           O  
ANISOU  242  O   ALA A  31     2723   2508   2917    137   -803   -349       O  
ATOM    243  CB  ALA A  31      -0.981  25.565  16.481  1.00 20.29           C  
ANISOU  243  CB  ALA A  31     2351   2285   3073     46   -785   -391       C  
ATOM    244  N   ALA A  32      -0.551  23.485  14.178  1.00 18.78           N  
ANISOU  244  N   ALA A  32     2309   2100   2725    188  -1033   -432       N  
ATOM    245  CA  ALA A  32      -0.002  22.233  13.669  1.00 19.91           C  
ANISOU  245  CA  ALA A  32     2502   2255   2806    217  -1096   -472       C  
ATOM    246  C   ALA A  32       0.835  22.445  12.409  1.00 23.21           C  
ANISOU  246  C   ALA A  32     3082   2713   3022    337  -1101   -453       C  
ATOM    247  O   ALA A  32       1.747  21.658  12.135  1.00 23.30           O  
ANISOU  247  O   ALA A  32     3152   2756   2947    360  -1077   -462       O  
ATOM    248  CB  ALA A  32      -1.129  21.236  13.400  1.00 15.32           C  
ANISOU  248  CB  ALA A  32     1863   1602   2357    231  -1176   -529       C  
ATOM    249  N   LYS A  33       0.538  23.492  11.633  1.00 23.82           N  
ANISOU  249  N   LYS A  33     3238   2790   3022    435  -1113   -410       N  
ATOM    250  CA  LYS A  33       1.347  23.823  10.462  1.00 22.77           C  
ANISOU  250  CA  LYS A  33     3271   2698   2682    575  -1064   -347       C  
ATOM    251  C   LYS A  33       2.745  24.286  10.864  1.00 22.87           C  
ANISOU  251  C   LYS A  33     3289   2730   2671    504   -841   -249       C  
ATOM    252  O   LYS A  33       3.752  23.773  10.366  1.00 20.38           O  
ANISOU  252  O   LYS A  33     3046   2458   2241    556   -778   -227       O  
ATOM    253  CB  LYS A  33       0.651  24.911   9.635  1.00 24.97           C  
ANISOU  253  CB  LYS A  33     3630   2964   2892    713  -1103   -286       C  
ATOM    254  CG  LYS A  33       1.525  25.509   8.549  1.00 29.45           C  
ANISOU  254  CG  LYS A  33     4374   3566   3251    869   -977   -158       C  
ATOM    255  CD  LYS A  33       1.734  24.516   7.414  1.00 31.37           C  
ANISOU  255  CD  LYS A  33     4760   3886   3275   1044  -1096   -226       C  
ATOM    256  CE  LYS A  33       2.270  25.204   6.170  1.00 37.42           C  
ANISOU  256  CE  LYS A  33     5726   4699   3792   1268   -981    -77       C  
ATOM    257  NZ  LYS A  33       3.199  24.315   5.426  1.00 42.17           N  
ANISOU  257  NZ  LYS A  33     6451   5375   4196   1381   -940   -102       N  
ATOM    258  N   PHE A  34       2.824  25.276  11.747  1.00 20.06           N  
ANISOU  258  N   PHE A  34     2845   2337   2437    392   -725   -205       N  
ATOM    259  CA  PHE A  34       4.114  25.791  12.182  1.00 21.07           C  
ANISOU  259  CA  PHE A  34     2940   2470   2595    311   -540   -147       C  
ATOM    260  C   PHE A  34       4.855  24.857  13.143  1.00 23.43           C  
ANISOU  260  C   PHE A  34     3144   2830   2930    207   -531   -208       C  
ATOM    261  O   PHE A  34       6.078  24.959  13.257  1.00 24.01           O  
ANISOU  261  O   PHE A  34     3189   2931   3004    173   -412   -176       O  
ATOM    262  CB  PHE A  34       3.918  27.161  12.827  1.00 15.38           C  
ANISOU  262  CB  PHE A  34     2152   1675   2016    231   -446   -122       C  
ATOM    263  CG  PHE A  34       3.344  28.192  11.889  1.00 17.11           C  
ANISOU  263  CG  PHE A  34     2469   1819   2213    349   -418    -26       C  
ATOM    264  CD2 PHE A  34       2.365  29.077  12.318  1.00 21.69           C  
ANISOU  264  CD2 PHE A  34     3004   2326   2911    331   -439    -37       C  
ATOM    265  CD1 PHE A  34       3.779  28.274  10.578  1.00 19.47           C  
ANISOU  265  CD1 PHE A  34     2911   2125   2361    505   -360     89       C  
ATOM    266  CE2 PHE A  34       1.837  30.025  11.453  1.00 22.19           C  
ANISOU  266  CE2 PHE A  34     3159   2317   2955    463   -412     70       C  
ATOM    267  CE1 PHE A  34       3.261  29.240   9.711  1.00 23.38           C  
ANISOU  267  CE1 PHE A  34     3513   2560   2812    649   -322    209       C  
ATOM    268  CZ  PHE A  34       2.288  30.106  10.150  1.00 19.54           C  
ANISOU  268  CZ  PHE A  34     2974   1993   2456    626   -356    201       C  
ATOM    269  N   GLU A  35       4.168  23.946  13.835  1.00 21.57           N  
ANISOU  269  N   GLU A  35     2846   2611   2739    166   -641   -281       N  
ATOM    270  CA  GLU A  35       4.899  23.107  14.775  1.00 20.21           C  
ANISOU  270  CA  GLU A  35     2596   2499   2585     97   -614   -306       C  
ATOM    271  C   GLU A  35       5.452  21.839  14.141  1.00 23.68           C  
ANISOU  271  C   GLU A  35     3093   2961   2941    169   -651   -312       C  
ATOM    272  O   GLU A  35       6.479  21.340  14.594  1.00 23.02           O  
ANISOU  272  O   GLU A  35     2968   2934   2843    147   -591   -300       O  
ATOM    273  CB  GLU A  35       4.014  22.726  15.966  1.00 16.58           C  
ANISOU  273  CB  GLU A  35     2041   2040   2219     31   -661   -344       C  
ATOM    274  CG  GLU A  35       3.611  23.895  16.858  1.00 21.92           C  
ANISOU  274  CG  GLU A  35     2651   2711   2965    -33   -608   -360       C  
ATOM    275  CD  GLU A  35       4.742  24.422  17.710  1.00 26.71           C  
ANISOU  275  CD  GLU A  35     3201   3385   3564    -94   -522   -385       C  
ATOM    276  OE1 GLU A  35       5.913  23.980  17.553  1.00 25.04           O  
ANISOU  276  OE1 GLU A  35     2986   3225   3301    -89   -494   -373       O  
ATOM    277  OE2 GLU A  35       4.446  25.283  18.559  1.00 27.72           O  
ANISOU  277  OE2 GLU A  35     3276   3513   3743   -139   -492   -434       O  
ATOM    278  N   SER A  36       4.806  21.301  13.108  1.00 20.75           N  
ANISOU  278  N   SER A  36     2815   2552   2517    266   -760   -346       N  
ATOM    279  CA  SER A  36       5.223  20.007  12.572  1.00 20.74           C  
ANISOU  279  CA  SER A  36     2870   2555   2456    339   -810   -389       C  
ATOM    280  C   SER A  36       5.095  19.869  11.066  1.00 20.75           C  
ANISOU  280  C   SER A  36     3025   2551   2308    500   -885   -426       C  
ATOM    281  O   SER A  36       5.529  18.845  10.527  1.00 24.54           O  
ANISOU  281  O   SER A  36     3570   3033   2721    581   -920   -481       O  
ATOM    282  CB  SER A  36       4.401  18.896  13.218  1.00 16.69           C  
ANISOU  282  CB  SER A  36     2279   1979   2083    288   -914   -453       C  
ATOM    283  OG  SER A  36       3.048  19.011  12.796  1.00 17.61           O  
ANISOU  283  OG  SER A  36     2391   2028   2270    307  -1055   -520       O  
ATOM    284  N   ASN A  37       4.523  20.848  10.369  1.00 22.95           N  
ANISOU  284  N   ASN A  37     3373   2827   2519    571   -911   -400       N  
ATOM    285  CA  ASN A  37       4.091  20.695   8.977  1.00 26.29           C  
ANISOU  285  CA  ASN A  37     3951   3263   2774    760  -1033   -454       C  
ATOM    286  C   ASN A  37       3.174  19.487   8.809  1.00 18.14           C  
ANISOU  286  C   ASN A  37     2878   2167   1846    763  -1209   -608       C  
ATOM    287  O   ASN A  37       3.228  18.773   7.803  1.00 19.59           O  
ANISOU  287  O   ASN A  37     3154   2350   1938    891  -1261   -685       O  
ATOM    288  CB  ASN A  37       5.283  20.623   8.030  1.00 36.45           C  
ANISOU  288  CB  ASN A  37     5382   4615   3851    906   -903   -391       C  
ATOM    289  CG  ASN A  37       5.857  21.990   7.746  1.00 49.88           C  
ANISOU  289  CG  ASN A  37     7127   6337   5489    938   -700   -215       C  
ATOM    290  OD1 ASN A  37       5.363  22.706   6.873  1.00 54.60           O  
ANISOU  290  OD1 ASN A  37     7842   6946   5957   1083   -719   -160       O  
ATOM    291  ND2 ASN A  37       6.888  22.373   8.497  1.00 52.09           N  
ANISOU  291  ND2 ASN A  37     7299   6613   5880    808   -507   -126       N  
ATOM    292  N   PHE A  38       2.314  19.268   9.807  1.00 17.40           N  
ANISOU  292  N   PHE A  38     2624   2002   1984    615  -1244   -632       N  
ATOM    293  CA  PHE A  38       1.306  18.216   9.799  1.00 20.49           C  
ANISOU  293  CA  PHE A  38     2930   2297   2559    590  -1346   -733       C  
ATOM    294  C   PHE A  38       1.918  16.809   9.879  1.00 28.67           C  
ANISOU  294  C   PHE A  38     3965   3289   3639    588  -1354   -793       C  
ATOM    295  O   PHE A  38       1.243  15.819   9.586  1.00 19.74           O  
ANISOU  295  O   PHE A  38     2788   2068   2643    605  -1458   -893       O  
ATOM    296  CB  PHE A  38       0.387  18.333   8.560  1.00 22.43           C  
ANISOU  296  CB  PHE A  38     3236   2530   2755    726  -1479   -821       C  
ATOM    297  CG  PHE A  38      -0.280  19.702   8.382  1.00 22.47           C  
ANISOU  297  CG  PHE A  38     3254   2571   2713    757  -1491   -766       C  
ATOM    298  CD1 PHE A  38      -0.823  20.388   9.469  1.00 20.78           C  
ANISOU  298  CD1 PHE A  38     2913   2331   2651    627  -1445   -702       C  
ATOM    299  CD2 PHE A  38      -0.396  20.274   7.107  1.00 24.82           C  
ANISOU  299  CD2 PHE A  38     3694   2928   2809    939  -1549   -780       C  
ATOM    300  CE1 PHE A  38      -1.449  21.626   9.303  1.00 23.00           C  
ANISOU  300  CE1 PHE A  38     3202   2632   2905    669  -1470   -657       C  
ATOM    301  CE2 PHE A  38      -1.023  21.514   6.921  1.00 27.62           C  
ANISOU  301  CE2 PHE A  38     4064   3310   3119    988  -1566   -717       C  
ATOM    302  CZ  PHE A  38      -1.545  22.198   8.020  1.00 28.33           C  
ANISOU  302  CZ  PHE A  38     4020   3361   3382    851  -1533   -658       C  
ATOM    303  N   ASN A  39       3.178  16.685  10.293  1.00 26.16           N  
ANISOU  303  N   ASN A  39     3686   3026   3228    572  -1258   -740       N  
ATOM    304  CA  ASN A  39       3.834  15.386  10.413  1.00 24.84           C  
ANISOU  304  CA  ASN A  39     3528   2813   3099    585  -1268   -796       C  
ATOM    305  C   ASN A  39       3.679  14.867  11.850  1.00 19.18           C  
ANISOU  305  C   ASN A  39     2662   2028   2595    437  -1238   -756       C  
ATOM    306  O   ASN A  39       4.065  15.543  12.804  1.00 16.11           O  
ANISOU  306  O   ASN A  39     2211   1714   2198    357  -1105   -628       O  
ATOM    307  CB  ASN A  39       5.309  15.510  10.001  1.00 20.94           C  
ANISOU  307  CB  ASN A  39     3158   2422   2377    683  -1169   -758       C  
ATOM    308  CG  ASN A  39       6.077  14.180  10.086  1.00 22.42           C  
ANISOU  308  CG  ASN A  39     3355   2561   2604    717  -1138   -797       C  
ATOM    309  OD1 ASN A  39       5.490  13.115  10.163  1.00 18.87           O  
ANISOU  309  OD1 ASN A  39     2869   1982   2319    701  -1252   -908       O  
ATOM    310  ND2 ASN A  39       7.405  14.262  10.095  1.00 21.36           N  
ANISOU  310  ND2 ASN A  39     3249   2514   2351    763   -973   -701       N  
ATOM    311  N   THR A  40       3.091  13.677  12.006  1.00 18.37           N  
ANISOU  311  N   THR A  40     2491   1785   2703    409  -1306   -827       N  
ATOM    312  CA  THR A  40       2.964  13.061  13.325  1.00 17.96           C  
ANISOU  312  CA  THR A  40     2308   1652   2863    297  -1223   -740       C  
ATOM    313  C   THR A  40       4.303  12.570  13.885  1.00 19.57           C  
ANISOU  313  C   THR A  40     2538   1915   2981    324  -1070   -628       C  
ATOM    314  O   THR A  40       4.420  12.371  15.097  1.00 19.24           O  
ANISOU  314  O   THR A  40     2408   1881   3021    264   -951   -495       O  
ATOM    315  CB  THR A  40       1.993  11.876  13.274  1.00 21.40           C  
ANISOU  315  CB  THR A  40     2653   1883   3596    262  -1321   -838       C  
ATOM    316  OG1 THR A  40       2.478  10.904  12.341  1.00 23.53           O  
ANISOU  316  OG1 THR A  40     3012   2100   3830    363  -1386   -953       O  
ATOM    317  CG2 THR A  40       0.609  12.314  12.831  1.00 20.47           C  
ANISOU  317  CG2 THR A  40     2455   1760   3563    256  -1390   -871       C  
ATOM    318  N   GLN A  41       5.312  12.363  13.044  1.00 17.59           N  
ANISOU  318  N   GLN A  41     2407   1718   2559    433  -1065   -674       N  
ATOM    319  CA  GLN A  41       6.583  11.813  13.498  1.00 17.38           C  
ANISOU  319  CA  GLN A  41     2385   1742   2477    475   -935   -580       C  
ATOM    320  C   GLN A  41       7.628  12.894  13.833  1.00 16.20           C  
ANISOU  320  C   GLN A  41     2229   1783   2145    472   -812   -469       C  
ATOM    321  O   GLN A  41       8.804  12.571  14.012  1.00 16.25           O  
ANISOU  321  O   GLN A  41     2231   1856   2087    527   -720   -411       O  
ATOM    322  CB  GLN A  41       7.101  10.843  12.440  1.00 22.49           C  
ANISOU  322  CB  GLN A  41     3143   2319   3083    604   -985   -701       C  
ATOM    323  CG  GLN A  41       6.187   9.620  12.255  1.00 23.19           C  
ANISOU  323  CG  GLN A  41     3210   2183   3419    595  -1107   -833       C  
ATOM    324  CD  GLN A  41       6.803   8.540  11.386  1.00 24.88           C  
ANISOU  324  CD  GLN A  41     3530   2310   3613    730  -1143   -965       C  
ATOM    325  OE1 GLN A  41       6.741   8.601  10.158  1.00 25.79           O  
ANISOU  325  OE1 GLN A  41     3772   2441   3586    842  -1260  -1138       O  
ATOM    326  NE2 GLN A  41       7.420   7.549  12.024  1.00 24.64           N  
ANISOU  326  NE2 GLN A  41     3460   2195   3706    744  -1038   -881       N  
ATOM    327  N   ALA A  42       7.217  14.150  13.981  1.00 18.00           N  
ANISOU  327  N   ALA A  42     2432   2082   2324    407   -809   -445       N  
ATOM    328  CA  ALA A  42       8.146  15.241  14.245  1.00 21.70           C  
ANISOU  328  CA  ALA A  42     2876   2692   2677    389   -702   -369       C  
ATOM    329  C   ALA A  42       8.576  15.303  15.719  1.00 13.92           C  
ANISOU  329  C   ALA A  42     1768   1785   1735    322   -630   -281       C  
ATOM    330  O   ALA A  42       7.789  15.024  16.626  1.00 17.14           O  
ANISOU  330  O   ALA A  42     2118   2155   2238    271   -646   -251       O  
ATOM    331  CB  ALA A  42       7.502  16.562  13.824  1.00 15.47           C  
ANISOU  331  CB  ALA A  42     2114   1920   1846    354   -724   -384       C  
ATOM    332  N   THR A  43       9.842  15.661  15.951  1.00 17.44           N  
ANISOU  332  N   THR A  43     2170   2347   2110    338   -549   -240       N  
ATOM    333  CA  THR A  43      10.372  15.809  17.307  1.00 18.13           C  
ANISOU  333  CA  THR A  43     2142   2543   2202    304   -515   -187       C  
ATOM    334  C   THR A  43      11.566  16.754  17.280  1.00 21.43           C  
ANISOU  334  C   THR A  43     2488   3075   2580    287   -457   -196       C  
ATOM    335  O   THR A  43      12.289  16.830  16.283  1.00 21.55           O  
ANISOU  335  O   THR A  43     2534   3083   2570    333   -400   -197       O  
ATOM    336  CB  THR A  43      10.779  14.462  17.932  1.00 17.81           C  
ANISOU  336  CB  THR A  43     2079   2505   2184    381   -505   -124       C  
ATOM    337  OG1 THR A  43      11.517  14.698  19.132  1.00 17.38           O  
ANISOU  337  OG1 THR A  43     1922   2601   2082    390   -487    -79       O  
ATOM    338  CG2 THR A  43      11.629  13.645  16.997  1.00 15.03           C  
ANISOU  338  CG2 THR A  43     1776   2117   1816    478   -480   -134       C  
ATOM    339  N   ASN A  44      11.761  17.479  18.385  1.00 19.20           N  
ANISOU  339  N   ASN A  44     2103   2891   2303    229   -465   -209       N  
ATOM    340  CA  ASN A  44      12.823  18.477  18.506  1.00 19.93           C  
ANISOU  340  CA  ASN A  44     2084   3068   2421    185   -428   -249       C  
ATOM    341  C   ASN A  44      13.210  18.615  19.974  1.00 16.65           C  
ANISOU  341  C   ASN A  44     1550   2793   1985    180   -488   -287       C  
ATOM    342  O   ASN A  44      12.386  18.395  20.863  1.00 21.77           O  
ANISOU  342  O   ASN A  44     2227   3464   2582    191   -530   -276       O  
ATOM    343  CB  ASN A  44      12.371  19.843  17.952  1.00 22.80           C  
ANISOU  343  CB  ASN A  44     2468   3359   2835     98   -392   -287       C  
ATOM    344  CG  ASN A  44      12.112  19.814  16.440  1.00 28.38           C  
ANISOU  344  CG  ASN A  44     3303   3961   3517    144   -334   -243       C  
ATOM    345  OD1 ASN A  44      13.042  19.888  15.626  1.00 30.37           O  
ANISOU  345  OD1 ASN A  44     3550   4215   3772    187   -240   -208       O  
ATOM    346  ND2 ASN A  44      10.847  19.676  16.064  1.00 29.85           N  
ANISOU  346  ND2 ASN A  44     3601   4065   3674    155   -392   -247       N  
ATOM    347  N   ARG A  45      14.456  19.007  20.229  1.00 20.87           N  
ANISOU  347  N   ARG A  45     1943   3425   2561    175   -490   -336       N  
ATOM    348  CA  ARG A  45      14.907  19.231  21.597  1.00 28.62           C  
ANISOU  348  CA  ARG A  45     2804   4564   3504    191   -585   -412       C  
ATOM    349  C   ARG A  45      14.732  20.698  21.976  1.00 28.15           C  
ANISOU  349  C   ARG A  45     2677   4500   3519     76   -613   -548       C  
ATOM    350  O   ARG A  45      14.843  21.587  21.132  1.00 28.18           O  
ANISOU  350  O   ARG A  45     2662   4391   3655    -18   -538   -572       O  
ATOM    351  CB  ARG A  45      16.370  18.806  21.757  1.00 36.27           C  
ANISOU  351  CB  ARG A  45     3625   5652   4504    259   -611   -423       C  
ATOM    352  CG  ARG A  45      16.679  18.113  23.077  1.00 44.22           C  
ANISOU  352  CG  ARG A  45     4611   6805   5386    375   -702   -409       C  
ATOM    353  CD  ARG A  45      18.081  17.501  23.113  1.00 53.47           C  
ANISOU  353  CD  ARG A  45     5664   8060   6592    461   -719   -390       C  
ATOM    354  NE  ARG A  45      18.169  16.422  24.098  1.00 60.14           N  
ANISOU  354  NE  ARG A  45     6568   8987   7294    609   -759   -301       N  
ATOM    355  CZ  ARG A  45      18.923  16.466  25.196  1.00 66.18           C  
ANISOU  355  CZ  ARG A  45     7275   9869   8003    669   -840   -351       C  
ATOM    356  NH1 ARG A  45      19.666  17.537  25.463  1.00 64.29           N  
ANISOU  356  NH1 ARG A  45     6908   9662   7857    584   -904   -505       N  
ATOM    357  NH2 ARG A  45      18.927  15.440  26.040  1.00 70.18           N  
ANISOU  357  NH2 ARG A  45     7847  10454   8365    825   -856   -247       N  
ATOM    358  N   ASN A  46      14.438  20.946  23.251  1.00 29.72           N  
ANISOU  358  N   ASN A  46     2890   4771   3633     97   -677   -606       N  
ATOM    359  CA  ASN A  46      14.371  22.307  23.773  1.00 32.14           C  
ANISOU  359  CA  ASN A  46     3166   5037   4010     11   -690   -737       C  
ATOM    360  C   ASN A  46      15.685  22.730  24.420  1.00 32.17           C  
ANISOU  360  C   ASN A  46     3037   5109   4076     11   -751   -846       C  
ATOM    361  O   ASN A  46      16.504  21.903  24.835  1.00 30.34           O  
ANISOU  361  O   ASN A  46     2759   4990   3779    104   -800   -818       O  
ATOM    362  CB  ASN A  46      13.257  22.458  24.803  1.00 37.09           C  
ANISOU  362  CB  ASN A  46     3892   5692   4508     52   -709   -754       C  
ATOM    363  CG  ASN A  46      11.905  22.234  24.211  1.00 46.05           C  
ANISOU  363  CG  ASN A  46     5128   6741   5627     33   -659   -670       C  
ATOM    364  OD1 ASN A  46      11.518  21.100  23.973  1.00 49.35           O  
ANISOU  364  OD1 ASN A  46     5595   7179   5976    100   -652   -553       O  
ATOM    365  ND2 ASN A  46      11.168  23.313  23.970  1.00 52.65           N  
ANISOU  365  ND2 ASN A  46     5987   7471   6545    -52   -629   -732       N  
ATOM    366  N   THR A  47      15.848  24.054  24.544  1.00 36.92           N  
ANISOU  366  N   THR A  47     3578   5633   4817    -88   -752   -977       N  
ATOM    367  CA  THR A  47      17.055  24.643  25.120  1.00 41.18           C  
ANISOU  367  CA  THR A  47     3974   6208   5463   -108   -821  -1113       C  
ATOM    368  C   THR A  47      17.319  24.188  26.551  1.00 37.78           C  
ANISOU  368  C   THR A  47     3556   5949   4848     24   -942  -1179       C  
ATOM    369  O   THR A  47      18.459  24.297  27.014  1.00 41.20           O  
ANISOU  369  O   THR A  47     3863   6452   5340     43  -1027  -1276       O  
ATOM    370  CB  THR A  47      16.971  26.175  25.088  1.00 47.38           C  
ANISOU  370  CB  THR A  47     4711   6855   6437   -227   -796  -1248       C  
ATOM    371  OG1 THR A  47      15.621  26.603  25.335  1.00 49.30           O  
ANISOU  371  OG1 THR A  47     5091   7049   6593   -227   -771  -1252       O  
ATOM    372  CG2 THR A  47      17.429  26.702  23.733  1.00 48.37           C  
ANISOU  372  CG2 THR A  47     4738   6823   6817   -350   -673  -1199       C  
ATOM    373  N   ASP A  48      16.309  23.689  27.267  1.00 33.19           N  
ANISOU  373  N   ASP A  48     3114   5445   4054    124   -949  -1128       N  
ATOM    374  CA  ASP A  48      16.521  23.204  28.627  1.00 32.82           C  
ANISOU  374  CA  ASP A  48     3085   5578   3807    279  -1044  -1170       C  
ATOM    375  C   ASP A  48      16.923  21.736  28.683  1.00 37.80           C  
ANISOU  375  C   ASP A  48     3735   6318   4309    408  -1048  -1015       C  
ATOM    376  O   ASP A  48      17.185  21.224  29.773  1.00 39.24           O  
ANISOU  376  O   ASP A  48     3934   6658   4317    561  -1117  -1022       O  
ATOM    377  CB  ASP A  48      15.272  23.432  29.499  1.00 33.45           C  
ANISOU  377  CB  ASP A  48     3286   5705   3718    350  -1030  -1189       C  
ATOM    378  CG  ASP A  48      14.028  22.684  29.009  1.00 31.12           C  
ANISOU  378  CG  ASP A  48     3114   5366   3345    364   -925  -1005       C  
ATOM    379  OD1 ASP A  48      14.113  21.648  28.336  1.00 34.81           O  
ANISOU  379  OD1 ASP A  48     3598   5817   3810    381   -883   -850       O  
ATOM    380  OD2 ASP A  48      12.927  23.142  29.339  1.00 38.30           O  
ANISOU  380  OD2 ASP A  48     4095   6259   4199    367   -890  -1027       O  
ATOM    381  N   GLY A  49      16.973  21.041  27.544  1.00 37.97           N  
ANISOU  381  N   GLY A  49     3758   6261   4407    368   -973   -875       N  
ATOM    382  CA  GLY A  49      17.293  19.631  27.499  1.00 40.41           C  
ANISOU  382  CA  GLY A  49     4090   6644   4621    493   -962   -721       C  
ATOM    383  C   GLY A  49      16.102  18.737  27.208  1.00 40.77           C  
ANISOU  383  C   GLY A  49     4273   6646   4572    543   -875   -549       C  
ATOM    384  O   GLY A  49      16.279  17.676  26.594  1.00 46.65           O  
ANISOU  384  O   GLY A  49     5031   7368   5326    596   -834   -415       O  
ATOM    385  N   SER A  50      14.895  19.143  27.621  1.00 29.91           N  
ANISOU  385  N   SER A  50     2988   5252   3124    531   -845   -555       N  
ATOM    386  CA  SER A  50      13.710  18.323  27.393  1.00 27.02           C  
ANISOU  386  CA  SER A  50     2727   4842   2695    575   -768   -393       C  
ATOM    387  C   SER A  50      13.399  18.225  25.888  1.00 23.72           C  
ANISOU  387  C   SER A  50     2313   4268   2432    464   -722   -350       C  
ATOM    388  O   SER A  50      14.015  18.892  25.056  1.00 25.99           O  
ANISOU  388  O   SER A  50     2532   4490   2854    357   -727   -436       O  
ATOM    389  CB  SER A  50      12.530  18.883  28.186  1.00 27.07           C  
ANISOU  389  CB  SER A  50     2802   4882   2600    593   -748   -422       C  
ATOM    390  OG  SER A  50      12.138  20.132  27.643  1.00 21.48           O  
ANISOU  390  OG  SER A  50     2075   4065   2022    437   -748   -555       O  
ATOM    391  N   THR A  51      12.444  17.361  25.528  1.00 21.83           N  
ANISOU  391  N   THR A  51     2145   3971   2178    506   -674   -211       N  
ATOM    392  CA  THR A  51      12.164  17.059  24.119  1.00 18.28           C  
ANISOU  392  CA  THR A  51     1746   3322   1879    419   -611   -167       C  
ATOM    393  C   THR A  51      10.684  17.241  23.794  1.00 16.11           C  
ANISOU  393  C   THR A  51     1560   2893   1669    344   -554   -138       C  
ATOM    394  O   THR A  51       9.812  16.975  24.629  1.00 18.28           O  
ANISOU  394  O   THR A  51     1870   3179   1897    390   -516    -68       O  
ATOM    395  CB  THR A  51      12.627  15.607  23.743  1.00 22.98           C  
ANISOU  395  CB  THR A  51     2370   3871   2492    521   -575    -36       C  
ATOM    396  OG1 THR A  51      13.985  15.431  24.137  1.00 23.89           O  
ANISOU  396  OG1 THR A  51     2383   4145   2549    611   -632    -55       O  
ATOM    397  CG2 THR A  51      12.534  15.323  22.235  1.00 16.47           C  
ANISOU  397  CG2 THR A  51     1601   2866   1791    459   -533    -37       C  
ATOM    398  N   ASP A  52      10.416  17.719  22.567  1.00 14.53           N  
ANISOU  398  N   ASP A  52     1389   2556   1577    244   -544   -187       N  
ATOM    399  CA  ASP A  52       9.071  17.932  22.033  1.00 17.56           C  
ANISOU  399  CA  ASP A  52     1840   2791   2042    179   -521   -179       C  
ATOM    400  C   ASP A  52       8.716  16.826  21.039  1.00 17.52           C  
ANISOU  400  C   ASP A  52     1900   2637   2118    200   -513   -119       C  
ATOM    401  O   ASP A  52       9.568  16.374  20.274  1.00 17.03           O  
ANISOU  401  O   ASP A  52     1855   2564   2053    235   -517   -123       O  
ATOM    402  CB  ASP A  52       8.972  19.286  21.316  1.00 16.89           C  
ANISOU  402  CB  ASP A  52     1752   2660   2005     83   -531   -278       C  
ATOM    403  CG  ASP A  52       9.154  20.471  22.259  1.00 25.23           C  
ANISOU  403  CG  ASP A  52     2741   3815   3028     46   -547   -376       C  
ATOM    404  OD2 ASP A  52       9.378  21.585  21.759  1.00 28.39           O  
ANISOU  404  OD2 ASP A  52     3118   4171   3496    -28   -541   -454       O  
ATOM    405  OD1 ASP A  52       9.048  20.302  23.497  1.00 29.38           O  
ANISOU  405  OD1 ASP A  52     3244   4457   3463    104   -559   -377       O  
ATOM    406  N   TYR A  53       7.441  16.432  21.008  1.00 13.61           N  
ANISOU  406  N   TYR A  53     1433   2021   1716    181   -505    -83       N  
ATOM    407  CA  TYR A  53       7.033  15.284  20.205  1.00 16.59           C  
ANISOU  407  CA  TYR A  53     1855   2242   2207    202   -520    -59       C  
ATOM    408  C   TYR A  53       5.668  15.491  19.546  1.00 13.53           C  
ANISOU  408  C   TYR A  53     1481   1712   1950    140   -568   -111       C  
ATOM    409  O   TYR A  53       4.752  16.048  20.157  1.00 13.50           O  
ANISOU  409  O   TYR A  53     1432   1706   1991     96   -544    -97       O  
ATOM    410  CB  TYR A  53       6.936  14.028  21.068  1.00 22.26           C  
ANISOU  410  CB  TYR A  53     2552   2925   2981    268   -455     67       C  
ATOM    411  CG  TYR A  53       8.182  13.513  21.768  1.00 20.44           C  
ANISOU  411  CG  TYR A  53     2307   2827   2633    371   -420    144       C  
ATOM    412  CD1 TYR A  53       8.546  13.979  23.034  1.00 20.79           C  
ANISOU  412  CD1 TYR A  53     2310   3055   2533    422   -394    189       C  
ATOM    413  CD2 TYR A  53       8.931  12.485  21.204  1.00 17.78           C  
ANISOU  413  CD2 TYR A  53     1997   2429   2329    440   -421    166       C  
ATOM    414  CE1 TYR A  53       9.657  13.459  23.703  1.00 21.88           C  
ANISOU  414  CE1 TYR A  53     2426   3331   2557    542   -389    256       C  
ATOM    415  CE2 TYR A  53      10.032  11.960  21.854  1.00 21.06           C  
ANISOU  415  CE2 TYR A  53     2386   2963   2652    552   -394    247       C  
ATOM    416  CZ  TYR A  53      10.392  12.448  23.104  1.00 21.70           C  
ANISOU  416  CZ  TYR A  53     2417   3241   2586    605   -387    296       C  
ATOM    417  OH  TYR A  53      11.490  11.912  23.727  1.00 20.78           O  
ANISOU  417  OH  TYR A  53     2268   3260   2370    741   -388    368       O  
ATOM    418  N   GLY A  54       5.511  14.970  18.320  1.00 14.03           N  
ANISOU  418  N   GLY A  54     1599   1658   2074    154   -643   -181       N  
ATOM    419  CA  GLY A  54       4.199  14.841  17.706  1.00 14.46           C  
ANISOU  419  CA  GLY A  54     1646   1567   2282    118   -727   -247       C  
ATOM    420  C   GLY A  54       3.756  16.051  16.891  1.00 16.83           C  
ANISOU  420  C   GLY A  54     1983   1891   2521    101   -801   -330       C  
ATOM    421  O   GLY A  54       4.451  17.061  16.759  1.00 15.86           O  
ANISOU  421  O   GLY A  54     1896   1874   2255    105   -767   -327       O  
ATOM    422  N   ILE A  55       2.532  15.945  16.362  1.00 14.67           N  
ANISOU  422  N   ILE A  55     1684   1503   2389     84   -904   -401       N  
ATOM    423  CA  ILE A  55       2.004  16.939  15.433  1.00 14.48           C  
ANISOU  423  CA  ILE A  55     1705   1489   2307    105  -1001   -477       C  
ATOM    424  C   ILE A  55       1.816  18.316  16.080  1.00 16.49           C  
ANISOU  424  C   ILE A  55     1925   1824   2517     60   -924   -422       C  
ATOM    425  O   ILE A  55       1.808  19.330  15.377  1.00 16.33           O  
ANISOU  425  O   ILE A  55     1967   1834   2405     93   -953   -444       O  
ATOM    426  CB  ILE A  55       0.689  16.409  14.805  1.00 22.49           C  
ANISOU  426  CB  ILE A  55     2676   2372   3497    115  -1125   -565       C  
ATOM    427  CG1 ILE A  55       0.342  17.196  13.546  1.00 21.16           C  
ANISOU  427  CG1 ILE A  55     2602   2236   3200    205  -1192   -618       C  
ATOM    428  CG2 ILE A  55      -0.478  16.452  15.805  1.00 18.00           C  
ANISOU  428  CG2 ILE A  55     1952   1737   3151     30  -1082   -517       C  
ATOM    429  CD1 ILE A  55      -0.887  16.714  12.871  1.00 26.87           C  
ANISOU  429  CD1 ILE A  55     3281   2863   4066    244  -1305   -704       C  
ATOM    430  N   LEU A  56       1.689  18.391  17.402  1.00 15.18           N  
ANISOU  430  N   LEU A  56     1673   1691   2403      4   -816   -349       N  
ATOM    431  CA  LEU A  56       1.608  19.676  18.093  1.00 17.19           C  
ANISOU  431  CA  LEU A  56     1902   2021   2607    -27   -743   -328       C  
ATOM    432  C   LEU A  56       2.843  19.976  18.945  1.00 20.76           C  
ANISOU  432  C   LEU A  56     2362   2599   2926    -33   -646   -296       C  
ATOM    433  O   LEU A  56       2.865  20.989  19.649  1.00 19.45           O  
ANISOU  433  O   LEU A  56     2170   2494   2724    -58   -593   -310       O  
ATOM    434  CB  LEU A  56       0.338  19.731  18.959  1.00 17.49           C  
ANISOU  434  CB  LEU A  56     1835   2015   2797    -61   -703   -299       C  
ATOM    435  CG  LEU A  56      -0.968  19.997  18.178  1.00 23.52           C  
ANISOU  435  CG  LEU A  56     2553   2674   3711    -60   -811   -355       C  
ATOM    436  CD1 LEU A  56      -2.208  19.682  19.008  1.00 21.67           C  
ANISOU  436  CD1 LEU A  56     2175   2371   3689    -94   -752   -312       C  
ATOM    437  CD2 LEU A  56      -1.024  21.440  17.656  1.00 21.68           C  
ANISOU  437  CD2 LEU A  56     2374   2473   3392    -37   -838   -390       C  
ATOM    438  N   GLN A  57       3.865  19.115  18.894  1.00 21.85           N  
ANISOU  438  N   GLN A  57     2526   2775   3000     -2   -636   -272       N  
ATOM    439  CA  GLN A  57       5.152  19.324  19.556  1.00 14.36           C  
ANISOU  439  CA  GLN A  57     1565   1955   1935      7   -579   -259       C  
ATOM    440  C   GLN A  57       4.995  19.520  21.068  1.00 13.88           C  
ANISOU  440  C   GLN A  57     1443   1989   1841      8   -520   -233       C  
ATOM    441  O   GLN A  57       5.528  20.459  21.650  1.00 14.60           O  
ANISOU  441  O   GLN A  57     1509   2177   1860     -7   -506   -289       O  
ATOM    442  CB  GLN A  57       5.911  20.499  18.926  1.00 16.26           C  
ANISOU  442  CB  GLN A  57     1828   2226   2123    -16   -572   -311       C  
ATOM    443  CG  GLN A  57       6.566  20.222  17.549  1.00 14.98           C  
ANISOU  443  CG  GLN A  57     1742   2026   1924     30   -585   -308       C  
ATOM    444  CD  GLN A  57       7.489  18.990  17.517  1.00 19.57           C  
ANISOU  444  CD  GLN A  57     2326   2642   2465     86   -577   -279       C  
ATOM    445  OE1 GLN A  57       8.691  19.065  17.846  1.00 23.84           O  
ANISOU  445  OE1 GLN A  57     2908   3112   3039    130   -621   -273       O  
ATOM    446  NE2 GLN A  57       6.946  17.870  17.076  1.00 16.74           N  
ANISOU  446  NE2 GLN A  57     1910   2383   2065     86   -526   -272       N  
ATOM    447  N   ILE A  58       4.266  18.606  21.704  1.00 12.71           N  
ANISOU  447  N   ILE A  58     1271   1807   1752     36   -479   -150       N  
ATOM    448  CA  ILE A  58       4.040  18.666  23.144  1.00 13.40           C  
ANISOU  448  CA  ILE A  58     1323   1995   1773     80   -396    -95       C  
ATOM    449  C   ILE A  58       5.303  18.236  23.891  1.00 19.10           C  
ANISOU  449  C   ILE A  58     2049   2872   2338    160   -388    -65       C  
ATOM    450  O   ILE A  58       6.029  17.320  23.464  1.00 16.78           O  
ANISOU  450  O   ILE A  58     1770   2559   2048    192   -407    -21       O  
ATOM    451  CB  ILE A  58       2.810  17.808  23.495  1.00 22.67           C  
ANISOU  451  CB  ILE A  58     2460   3058   3095     93   -316     18       C  
ATOM    452  CG1 ILE A  58       1.533  18.563  23.083  1.00 29.78           C  
ANISOU  452  CG1 ILE A  58     3321   3859   4137     29   -331    -35       C  
ATOM    453  CG2 ILE A  58       2.752  17.422  24.982  1.00 20.80           C  
ANISOU  453  CG2 ILE A  58     2210   2931   2761    191   -186    142       C  
ATOM    454  CD1 ILE A  58       0.386  17.660  22.696  1.00 32.88           C  
ANISOU  454  CD1 ILE A  58     3645   4072   4775      0   -320     23       C  
ATOM    455  N   ASN A  59       5.587  18.914  24.999  1.00 20.11           N  
ANISOU  455  N   ASN A  59     2161   3157   2321    206   -374   -107       N  
ATOM    456  CA  ASN A  59       6.887  18.848  25.653  1.00 19.32           C  
ANISOU  456  CA  ASN A  59     2045   3235   2060    284   -420   -138       C  
ATOM    457  C   ASN A  59       6.878  17.869  26.828  1.00 23.83           C  
ANISOU  457  C   ASN A  59     2637   3915   2504    437   -350      8       C  
ATOM    458  O   ASN A  59       5.926  17.817  27.612  1.00 26.27           O  
ANISOU  458  O   ASN A  59     2966   4233   2783    492   -249     89       O  
ATOM    459  CB  ASN A  59       7.317  20.238  26.122  1.00 17.83           C  
ANISOU  459  CB  ASN A  59     1821   3159   1793    255   -483   -317       C  
ATOM    460  CG  ASN A  59       8.638  20.215  26.873  1.00 21.20           C  
ANISOU  460  CG  ASN A  59     2200   3783   2071    340   -568   -389       C  
ATOM    461  OD1 ASN A  59       8.654  20.168  28.091  1.00 24.89           O  
ANISOU  461  OD1 ASN A  59     2679   4415   2363    465   -575   -395       O  
ATOM    462  ND2 ASN A  59       9.743  20.218  26.147  1.00 23.64           N  
ANISOU  462  ND2 ASN A  59     2451   4085   2446    292   -630   -439       N  
ATOM    463  N   SER A  60       7.963  17.103  26.949  1.00 21.27           N  
ANISOU  463  N   SER A  60     2303   3675   2102    522   -387     57       N  
ATOM    464  CA  SER A  60       8.074  16.029  27.928  1.00 22.66           C  
ANISOU  464  CA  SER A  60     2510   3940   2159    695   -313    235       C  
ATOM    465  C   SER A  60       8.449  16.505  29.330  1.00 25.16           C  
ANISOU  465  C   SER A  60     2835   4517   2208    850   -345    195       C  
ATOM    466  O   SER A  60       8.570  15.674  30.230  1.00 28.71           O  
ANISOU  466  O   SER A  60     3327   5073   2509   1035   -278    361       O  
ATOM    467  CB  SER A  60       9.118  15.007  27.469  1.00 22.60           C  
ANISOU  467  CB  SER A  60     2490   3919   2177    749   -348    304       C  
ATOM    468  OG  SER A  60      10.419  15.604  27.435  1.00 22.01           O  
ANISOU  468  OG  SER A  60     2350   4004   2010    756   -485    152       O  
ATOM    469  N   ARG A  61       8.676  17.793  29.548  1.00 24.88           N  
ANISOU  469  N   ARG A  61     2767   4587   2101    799   -448    -22       N  
ATOM    470  CA  ARG A  61       8.939  18.224  30.917  1.00 33.73           C  
ANISOU  470  CA  ARG A  61     3907   5959   2950    968   -497    -95       C  
ATOM    471  C   ARG A  61       7.659  18.409  31.732  1.00 38.61           C  
ANISOU  471  C   ARG A  61     4604   6589   3478   1047   -348    -14       C  
ATOM    472  O   ARG A  61       7.702  18.308  32.962  1.00 36.84           O  
ANISOU  472  O   ARG A  61     4438   6576   2982   1260   -325     25       O  
ATOM    473  CB  ARG A  61       9.756  19.518  30.938  1.00 34.90           C  
ANISOU  473  CB  ARG A  61     3984   6127   3150    861   -632   -383       C  
ATOM    474  CG  ARG A  61      10.627  19.639  32.183  1.00 42.99           C  
ANISOU  474  CG  ARG A  61     5003   7311   4019   1005   -695   -471       C  
ATOM    475  CD  ARG A  61      11.219  21.031  32.350  1.00 49.73           C  
ANISOU  475  CD  ARG A  61     5786   8154   4957    906   -808   -745       C  
ATOM    476  NE  ARG A  61      12.528  21.137  31.708  1.00 55.85           N  
ANISOU  476  NE  ARG A  61     6457   8868   5896    802   -893   -826       N  
ATOM    477  CZ  ARG A  61      13.631  20.518  32.122  1.00 58.12           C  
ANISOU  477  CZ  ARG A  61     6701   9260   6122    902   -959   -812       C  
ATOM    478  NH1 ARG A  61      13.605  19.747  33.204  1.00 62.07           N  
ANISOU  478  NH1 ARG A  61     7264   9926   6395   1117   -950   -718       N  
ATOM    479  NH2 ARG A  61      14.770  20.674  31.453  1.00 55.20           N  
ANISOU  479  NH2 ARG A  61     6225   8831   5919    800  -1023   -883       N  
ATOM    480  N   TRP A  62       6.516  18.666  31.088  1.00 39.55           N  
ANISOU  480  N   TRP A  62     4722   6498   3808    903   -241     19       N  
ATOM    481  CA  TRP A  62       5.289  18.937  31.827  1.00 41.90           C  
ANISOU  481  CA  TRP A  62     5067   6800   4054    971    -85     87       C  
ATOM    482  C   TRP A  62       4.145  17.978  31.536  1.00 42.55           C  
ANISOU  482  C   TRP A  62     5147   6679   4341    946    117    341       C  
ATOM    483  O   TRP A  62       3.314  17.764  32.419  1.00 48.54           O  
ANISOU  483  O   TRP A  62     5941   7477   5025   1074    300    490       O  
ATOM    484  CB  TRP A  62       4.806  20.374  31.565  1.00 42.66           C  
ANISOU  484  CB  TRP A  62     5137   6845   4226    844   -137   -140       C  
ATOM    485  CG  TRP A  62       5.931  21.351  31.408  1.00 45.32           C  
ANISOU  485  CG  TRP A  62     5431   7270   4516    782   -343   -411       C  
ATOM    486  CD1 TRP A  62       6.407  21.867  30.237  1.00 47.40           C  
ANISOU  486  CD1 TRP A  62     5629   7392   4988    593   -442   -527       C  
ATOM    487  CD2 TRP A  62       6.740  21.919  32.454  1.00 45.34           C  
ANISOU  487  CD2 TRP A  62     5441   7516   4268    916   -471   -602       C  
ATOM    488  NE1 TRP A  62       7.459  22.724  30.487  1.00 46.24           N  
ANISOU  488  NE1 TRP A  62     5427   7358   4783    580   -600   -764       N  
ATOM    489  CE2 TRP A  62       7.683  22.771  31.838  1.00 44.03           C  
ANISOU  489  CE2 TRP A  62     5184   7257   4286    752   -613   -810       C  
ATOM    490  CE3 TRP A  62       6.755  21.791  33.852  1.00 49.43           C  
ANISOU  490  CE3 TRP A  62     6026   8215   4539   1134   -436   -582       C  
ATOM    491  CZ2 TRP A  62       8.629  23.494  32.564  1.00 47.79           C  
ANISOU  491  CZ2 TRP A  62     5620   7787   4751    779   -714   -994       C  
ATOM    492  CZ3 TRP A  62       7.700  22.513  34.579  1.00 51.68           C  
ANISOU  492  CZ3 TRP A  62     6273   8570   4792   1167   -576   -794       C  
ATOM    493  CH2 TRP A  62       8.623  23.354  33.932  1.00 51.99           C  
ANISOU  493  CH2 TRP A  62     6208   8500   5045    985   -716  -1001       C  
ATOM    494  N   TRP A  63       4.079  17.376  30.354  1.00 36.90           N  
ANISOU  494  N   TRP A  63     4384   5749   3889    797     97    390       N  
ATOM    495  CA  TRP A  63       2.854  16.677  29.983  1.00 33.37           C  
ANISOU  495  CA  TRP A  63     3899   5075   3705    736    254    560       C  
ATOM    496  C   TRP A  63       3.023  15.187  29.731  1.00 35.87           C  
ANISOU  496  C   TRP A  63     4209   5260   4159    766    327    762       C  
ATOM    497  O   TRP A  63       2.118  14.420  30.078  1.00 37.61           O  
ANISOU  497  O   TRP A  63     4403   5354   4534    803    519    967       O  
ATOM    498  CB  TRP A  63       2.236  17.344  28.744  1.00 28.09           C  
ANISOU  498  CB  TRP A  63     3170   4222   3280    534    165    413       C  
ATOM    499  CG  TRP A  63       2.178  18.834  28.850  1.00 30.28           C  
ANISOU  499  CG  TRP A  63     3454   4590   3461    495     89    211       C  
ATOM    500  CD1 TRP A  63       2.969  19.734  28.193  1.00 31.39           C  
ANISOU  500  CD1 TRP A  63     3597   4757   3574    406    -75     13       C  
ATOM    501  CD2 TRP A  63       1.280  19.609  29.669  1.00 34.44           C  
ANISOU  501  CD2 TRP A  63     3981   5173   3931    552    196    193       C  
ATOM    502  NE1 TRP A  63       2.618  21.020  28.551  1.00 34.35           N  
ANISOU  502  NE1 TRP A  63     3972   5181   3898    394    -85   -134       N  
ATOM    503  CE2 TRP A  63       1.592  20.968  29.461  1.00 35.22           C  
ANISOU  503  CE2 TRP A  63     4087   5319   3975    489     71    -39       C  
ATOM    504  CE3 TRP A  63       0.244  19.281  30.556  1.00 38.76           C  
ANISOU  504  CE3 TRP A  63     4518   5723   4484    657    406    358       C  
ATOM    505  CZ2 TRP A  63       0.903  22.007  30.109  1.00 38.44           C  
ANISOU  505  CZ2 TRP A  63     4502   5776   4325    532    131   -133       C  
ATOM    506  CZ3 TRP A  63      -0.442  20.314  31.197  1.00 41.35           C  
ANISOU  506  CZ3 TRP A  63     4854   6121   4735    709    477    274       C  
ATOM    507  CH2 TRP A  63      -0.110  21.659  30.964  1.00 39.58           C  
ANISOU  507  CH2 TRP A  63     4647   5943   4450    646    329     19       C  
ATOM    508  N   CYS A  64       4.137  14.741  29.131  1.00 34.29           N  
ANISOU  508  N   CYS A  64     4021   5067   3940    752    196    715       N  
ATOM    509  CA  CYS A  64       4.311  13.338  28.752  1.00 38.93           C  
ANISOU  509  CA  CYS A  64     4605   5494   4692    773    254    878       C  
ATOM    510  C   CYS A  64       5.615  12.770  29.306  1.00 35.19           C  
ANISOU  510  C   CYS A  64     4181   5194   3998    942    218    950       C  
ATOM    511  O   CYS A  64       6.587  13.497  29.529  1.00 31.97           O  
ANISOU  511  O   CYS A  64     3782   5001   3364    984     75    802       O  
ATOM    512  CB  CYS A  64       4.286  13.130  27.207  1.00 44.73           C  
ANISOU  512  CB  CYS A  64     5303   6013   5680    598    134    752       C  
ATOM    513  SG  CYS A  64       5.723  13.775  26.181  1.00 53.15           S  
ANISOU  513  SG  CYS A  64     6389   7181   6625    537    -90    522       S  
ATOM    514  N   ASN A  65       5.634  11.453  29.497  1.00 31.76           N  
ANISOU  514  N   ASN A  65     3761   4645   3663   1038    345   1175       N  
ATOM    515  CA  ASN A  65       6.817  10.751  29.981  1.00 33.27           C  
ANISOU  515  CA  ASN A  65     3994   4974   3673   1222    323   1278       C  
ATOM    516  C   ASN A  65       7.705  10.307  28.816  1.00 27.51           C  
ANISOU  516  C   ASN A  65     3239   4139   3073   1140    187   1170       C  
ATOM    517  O   ASN A  65       7.224   9.680  27.869  1.00 25.23           O  
ANISOU  517  O   ASN A  65     2930   3583   3072   1021    216   1171       O  
ATOM    518  CB  ASN A  65       6.399   9.544  30.820  1.00 34.00           C  
ANISOU  518  CB  ASN A  65     4125   4982   3811   1397    561   1610       C  
ATOM    519  CG  ASN A  65       7.447   8.458  30.828  1.00 39.77           C  
ANISOU  519  CG  ASN A  65     4884   5710   4518   1543    552   1740       C  
ATOM    520  OD1 ASN A  65       8.494   8.591  31.462  1.00 39.51           O  
ANISOU  520  OD1 ASN A  65     4879   5934   4197   1695    458   1704       O  
ATOM    521  ND2 ASN A  65       7.181   7.378  30.103  1.00 43.81           N  
ANISOU  521  ND2 ASN A  65     5371   5913   5361   1472    636   1836       N  
ATOM    522  N   ASP A  66       9.006  10.619  28.896  1.00 28.28           N  
ANISOU  522  N   ASP A  66     3330   4449   2965   1216     38   1067       N  
ATOM    523  CA  ASP A  66       9.985  10.168  27.908  1.00 22.73           C  
ANISOU  523  CA  ASP A  66     2601   3680   2356   1182    -61    989       C  
ATOM    524  C   ASP A  66      11.079   9.288  28.513  1.00 26.61           C  
ANISOU  524  C   ASP A  66     3099   4295   2716   1403    -60   1133       C  
ATOM    525  O   ASP A  66      11.998   8.868  27.794  1.00 24.19           O  
ANISOU  525  O   ASP A  66     2763   3955   2475   1408   -129   1082       O  
ATOM    526  CB  ASP A  66      10.611  11.377  27.188  1.00 21.02           C  
ANISOU  526  CB  ASP A  66     2330   3565   2091   1047   -231    723       C  
ATOM    527  CG  ASP A  66      11.489  12.240  28.105  1.00 21.78           C  
ANISOU  527  CG  ASP A  66     2381   3966   1928   1142   -348    624       C  
ATOM    528  OD1 ASP A  66      11.576  11.963  29.317  1.00 23.61           O  
ANISOU  528  OD1 ASP A  66     2644   4356   1971   1321   -313    737       O  
ATOM    529  OD2 ASP A  66      12.109  13.200  27.605  1.00 21.21           O  
ANISOU  529  OD2 ASP A  66     2240   3963   1856   1037   -471    420       O  
ATOM    530  N   GLY A  67      11.006   9.002  29.809  1.00 26.55           N  
ANISOU  530  N   GLY A  67     3137   4421   2531   1574     33   1288       N  
ATOM    531  CA  GLY A  67      12.011   8.202  30.477  1.00 28.60           C  
ANISOU  531  CA  GLY A  67     3411   4775   2681   1728     51   1357       C  
ATOM    532  C   GLY A  67      13.394   8.807  30.497  1.00 30.92           C  
ANISOU  532  C   GLY A  67     3636   5277   2834   1729   -141   1139       C  
ATOM    533  O   GLY A  67      14.358   8.097  30.784  1.00 30.10           O  
ANISOU  533  O   GLY A  67     3523   5227   2688   1845   -151   1184       O  
ATOM    534  N   ARG A  68      13.524  10.094  30.199  1.00 30.82           N  
ANISOU  534  N   ARG A  68     3565   5363   2782   1597   -281    906       N  
ATOM    535  CA  ARG A  68      14.839  10.717  30.083  1.00 35.56           C  
ANISOU  535  CA  ARG A  68     4071   6099   3340   1558   -443    693       C  
ATOM    536  C   ARG A  68      14.921  12.110  30.701  1.00 27.36           C  
ANISOU  536  C   ARG A  68     2991   5224   2180   1502   -553    474       C  
ATOM    537  O   ARG A  68      15.976  12.449  31.239  1.00 28.85           O  
ANISOU  537  O   ARG A  68     3114   5558   2290   1550   -663    346       O  
ATOM    538  CB  ARG A  68      15.258  10.778  28.596  1.00 33.79           C  
ANISOU  538  CB  ARG A  68     3783   5739   3319   1413   -492    606       C  
ATOM    539  CG  ARG A  68      16.441  11.682  28.264  1.00 34.37           C  
ANISOU  539  CG  ARG A  68     3735   5910   3415   1323   -626    385       C  
ATOM    540  CD  ARG A  68      16.922  11.516  26.810  1.00 31.26           C  
ANISOU  540  CD  ARG A  68     3285   5388   3204   1235   -625    351       C  
ATOM    541  NE  ARG A  68      15.904  11.869  25.819  1.00 35.75           N  
ANISOU  541  NE  ARG A  68     3894   5812   3877   1111   -589    332       N  
ATOM    542  CZ  ARG A  68      16.151  12.106  24.524  1.00 36.76           C  
ANISOU  542  CZ  ARG A  68     3980   5855   4131   1026   -592    258       C  
ATOM    543  NH1 ARG A  68      17.393  12.037  24.055  1.00 35.72           N  
ANISOU  543  NH1 ARG A  68     3754   5764   4052   1046   -610    208       N  
ATOM    544  NH2 ARG A  68      15.156  12.417  23.696  1.00 31.49           N  
ANISOU  544  NH2 ARG A  68     3390   5023   3553    896   -546    225       N  
ATOM    545  N   THR A  69      13.858  12.903  30.693  1.00 26.25           N  
ANISOU  545  N   THR A  69     2882   5056   2034   1414   -529    426       N  
ATOM    546  CA  THR A  69      13.894  14.251  31.264  1.00 29.22           C  
ANISOU  546  CA  THR A  69     3225   5554   2325   1359   -625    203       C  
ATOM    547  C   THR A  69      13.806  14.200  32.790  1.00 33.39           C  
ANISOU  547  C   THR A  69     3810   6262   2615   1562   -606    234       C  
ATOM    548  O   THR A  69      12.893  13.575  33.340  1.00 34.95           O  
ANISOU  548  O   THR A  69     4102   6457   2721   1689   -460    438       O  
ATOM    549  CB  THR A  69      12.755  15.094  30.693  1.00 26.00           C  
ANISOU  549  CB  THR A  69     2835   5047   1999   1206   -599    144       C  
ATOM    550  OG1 THR A  69      12.933  15.193  29.280  1.00 22.60           O  
ANISOU  550  OG1 THR A  69     2350   4464   1772   1039   -626     98       O  
ATOM    551  CG2 THR A  69      12.751  16.501  31.279  1.00 26.08           C  
ANISOU  551  CG2 THR A  69     2815   5146   1948   1150   -682    -90       C  
ATOM    552  N   PRO A  70      14.722  14.857  33.502  1.00 35.03           N  
ANISOU  552  N   PRO A  70     3958   6621   2729   1608   -742     42       N  
ATOM    553  CA  PRO A  70      14.694  14.811  34.973  1.00 40.87           C  
ANISOU  553  CA  PRO A  70     4756   7551   3221   1835   -742     54       C  
ATOM    554  C   PRO A  70      13.511  15.587  35.536  1.00 44.70           C  
ANISOU  554  C   PRO A  70     5311   8064   3609   1849   -681     15       C  
ATOM    555  O   PRO A  70      13.253  16.730  35.140  1.00 43.48           O  
ANISOU  555  O   PRO A  70     5115   7856   3551   1681   -747   -179       O  
ATOM    556  CB  PRO A  70      16.031  15.449  35.379  1.00 41.38           C  
ANISOU  556  CB  PRO A  70     4714   7747   3262   1848   -940   -188       C  
ATOM    557  CG  PRO A  70      16.858  15.536  34.098  1.00 39.33           C  
ANISOU  557  CG  PRO A  70     4338   7355   3251   1646  -1005   -258       C  
ATOM    558  CD  PRO A  70      15.857  15.633  32.984  1.00 34.87           C  
ANISOU  558  CD  PRO A  70     3809   6596   2845   1469   -895   -184       C  
ATOM    559  N   GLY A  71      12.796  14.956  36.464  1.00 44.90           N  
ANISOU  559  N   GLY A  71     5442   8162   3455   2059   -536    214       N  
ATOM    560  CA  GLY A  71      11.674  15.586  37.148  1.00 48.40           C  
ANISOU  560  CA  GLY A  71     5960   8650   3779   2121   -453    208       C  
ATOM    561  C   GLY A  71      10.538  16.043  36.258  1.00 52.72           C  
ANISOU  561  C   GLY A  71     6515   9033   4482   1929   -368    228       C  
ATOM    562  O   GLY A  71       9.995  17.137  36.465  1.00 56.54           O  
ANISOU  562  O   GLY A  71     7005   9541   4938   1875   -401     63       O  
ATOM    563  N   SER A  72      10.156  15.234  35.272  1.00 51.57           N  
ANISOU  563  N   SER A  72     6370   8718   4505   1833   -265    422       N  
ATOM    564  CA  SER A  72       9.001  15.553  34.445  1.00 51.20           C  
ANISOU  564  CA  SER A  72     6334   8525   4594   1680   -180    471       C  
ATOM    565  C   SER A  72       7.725  15.071  35.128  1.00 49.51           C  
ANISOU  565  C   SER A  72     6210   8288   4312   1818     68    731       C  
ATOM    566  O   SER A  72       7.698  13.990  35.724  1.00 49.66           O  
ANISOU  566  O   SER A  72     6274   8298   4295   1985    218    973       O  
ATOM    567  CB  SER A  72       9.143  14.916  33.062  1.00 53.67           C  
ANISOU  567  CB  SER A  72     6600   8654   5137   1528   -193    559       C  
ATOM    568  OG  SER A  72       8.940  13.517  33.106  1.00 58.37           O  
ANISOU  568  OG  SER A  72     7239   9148   5791   1637    -30    859       O  
ATOM    569  N   ARG A  73       6.655  15.870  35.026  1.00 49.86           N  
ANISOU  569  N   ARG A  73     6272   8303   4370   1744    136    689       N  
ATOM    570  CA  ARG A  73       5.476  15.631  35.854  1.00 56.99           C  
ANISOU  570  CA  ARG A  73     7244   9193   5217   1879    392    900       C  
ATOM    571  C   ARG A  73       4.416  14.732  35.209  1.00 51.49           C  
ANISOU  571  C   ARG A  73     6530   8245   4788   1798    642   1203       C  
ATOM    572  O   ARG A  73       3.578  14.183  35.941  1.00 56.80           O  
ANISOU  572  O   ARG A  73     7235   8865   5482   1924    898   1445       O  
ATOM    573  CB  ARG A  73       4.842  16.967  36.277  1.00 60.41           C  
ANISOU  573  CB  ARG A  73     7695   9711   5548   1862    373    690       C  
ATOM    574  CG  ARG A  73       4.802  18.023  35.194  1.00 60.38           C  
ANISOU  574  CG  ARG A  73     7624   9635   5683   1617    222    432       C  
ATOM    575  CD  ARG A  73       4.553  19.408  35.774  1.00 64.54           C  
ANISOU  575  CD  ARG A  73     8170  10270   6084   1632    150    162       C  
ATOM    576  NE  ARG A  73       3.619  20.171  34.944  1.00 68.58           N  
ANISOU  576  NE  ARG A  73     8624  10579   6853   1419    196     73       N  
ATOM    577  CZ  ARG A  73       3.457  21.492  34.998  1.00 71.01           C  
ANISOU  577  CZ  ARG A  73     8924  10908   7149   1357    108   -197       C  
ATOM    578  NH1 ARG A  73       4.174  22.224  35.847  1.00 73.35           N  
ANISOU  578  NH1 ARG A  73     9252  11385   7233   1464    -46   -424       N  
ATOM    579  NH2 ARG A  73       2.579  22.085  34.195  1.00 67.70           N  
ANISOU  579  NH2 ARG A  73     8446  10268   7010   1170    158   -238       N  
ATOM    580  N   ASN A  74       4.428  14.556  33.885  1.00 43.50           N  
ANISOU  580  N   ASN A  74     5425   6982   4119   1542    556   1129       N  
ATOM    581  CA  ASN A  74       3.516  13.633  33.190  1.00 38.74           C  
ANISOU  581  CA  ASN A  74     4761   6060   3900   1413    730   1325       C  
ATOM    582  C   ASN A  74       2.049  13.916  33.535  1.00 37.20           C  
ANISOU  582  C   ASN A  74     4532   5762   3842   1390    951   1422       C  
ATOM    583  O   ASN A  74       1.275  13.017  33.872  1.00 34.45           O  
ANISOU  583  O   ASN A  74     4161   5265   3664   1450   1208   1702       O  
ATOM    584  CB  ASN A  74       3.882  12.169  33.489  1.00 39.12           C  
ANISOU  584  CB  ASN A  74     4841   6045   3978   1563    866   1620       C  
ATOM    585  CG  ASN A  74       3.257  11.182  32.494  1.00 36.60           C  
ANISOU  585  CG  ASN A  74     4434   5356   4116   1387    960   1734       C  
ATOM    586  OD1 ASN A  74       2.749  11.580  31.453  1.00 36.51           O  
ANISOU  586  OD1 ASN A  74     4341   5168   4362   1158    864   1558       O  
ATOM    587  ND2 ASN A  74       3.309   9.895  32.812  1.00 35.77           N  
ANISOU  587  ND2 ASN A  74     4347   5132   4113   1509   1138   2019       N  
ATOM    588  N   LEU A  75       1.661  15.190  33.418  1.00 41.69           N  
ANISOU  588  N   LEU A  75     5082   6388   4372   1298    862   1191       N  
ATOM    589  CA  LEU A  75       0.290  15.590  33.732  1.00 48.00           C  
ANISOU  589  CA  LEU A  75     5834   7105   5297   1283   1060   1256       C  
ATOM    590  C   LEU A  75      -0.740  14.910  32.828  1.00 47.86           C  
ANISOU  590  C   LEU A  75     5679   6749   5755   1096   1164   1370       C  
ATOM    591  O   LEU A  75      -1.886  14.713  33.248  1.00 48.74           O  
ANISOU  591  O   LEU A  75     5724   6758   6037   1123   1408   1542       O  
ATOM    592  CB  LEU A  75       0.146  17.109  33.628  1.00 47.76           C  
ANISOU  592  CB  LEU A  75     5805   7171   5171   1209    917    962       C  
ATOM    593  CG  LEU A  75       0.950  17.990  34.585  1.00 50.87           C  
ANISOU  593  CG  LEU A  75     6310   7879   5139   1383    807    783       C  
ATOM    594  CD1 LEU A  75       0.456  19.420  34.490  1.00 51.12           C  
ANISOU  594  CD1 LEU A  75     6323   7921   5180   1300    738    529       C  
ATOM    595  CD2 LEU A  75       0.859  17.485  36.016  1.00 56.19           C  
ANISOU  595  CD2 LEU A  75     7091   8761   5498   1691   1016   1002       C  
ATOM    596  N   CYS A  76      -0.368  14.573  31.585  1.00 41.24           N  
ANISOU  596  N   CYS A  76     4788   5740   5142    912    979   1261       N  
ATOM    597  CA  CYS A  76      -1.269  13.839  30.693  1.00 47.82           C  
ANISOU  597  CA  CYS A  76     5489   6256   6426    748   1031   1327       C  
ATOM    598  C   CYS A  76      -1.383  12.367  31.079  1.00 47.62           C  
ANISOU  598  C   CYS A  76     5441   6079   6575    829   1245   1622       C  
ATOM    599  O   CYS A  76      -2.358  11.715  30.690  1.00 48.61           O  
ANISOU  599  O   CYS A  76     5430   5929   7110    722   1361   1718       O  
ATOM    600  CB  CYS A  76      -0.802  13.915  29.217  1.00 56.08           C  
ANISOU  600  CB  CYS A  76     6510   7180   7617    563    758   1101       C  
ATOM    601  SG  CYS A  76      -1.165  15.416  28.193  1.00 56.99           S  
ANISOU  601  SG  CYS A  76     6591   7297   7766    397    535    795       S  
ATOM    602  N   ASN A  77      -0.415  11.834  31.830  1.00 44.99           N  
ANISOU  602  N   ASN A  77     5226   5905   5963   1020   1295   1764       N  
ATOM    603  CA  ASN A  77      -0.269  10.393  32.056  1.00 47.45           C  
ANISOU  603  CA  ASN A  77     5536   6058   6435   1106   1469   2042       C  
ATOM    604  C   ASN A  77      -0.205   9.626  30.730  1.00 48.19           C  
ANISOU  604  C   ASN A  77     5545   5855   6912    909   1331   1943       C  
ATOM    605  O   ASN A  77      -0.929   8.652  30.507  1.00 52.32           O  
ANISOU  605  O   ASN A  77     5962   6079   7840    843   1485   2092       O  
ATOM    606  CB  ASN A  77      -1.386   9.859  32.953  1.00 54.84           C  
ANISOU  606  CB  ASN A  77     6413   6878   7547   1204   1839   2361       C  
ATOM    607  CG  ASN A  77      -0.906   9.564  34.370  1.00 58.29           C  
ANISOU  607  CG  ASN A  77     6985   7552   7612   1514   1992   2554       C  
ATOM    608  OD1 ASN A  77      -0.402   8.475  34.651  1.00 59.91           O  
ANISOU  608  OD1 ASN A  77     7214   7699   7850   1625   2052   2690       O  
ATOM    609  ND2 ASN A  77      -1.066  10.533  35.269  1.00 58.33           N  
ANISOU  609  ND2 ASN A  77     7068   7819   7276   1656   2014   2499       N  
ATOM    610  N   ILE A  78       0.697  10.067  29.854  1.00 45.19           N  
ANISOU  610  N   ILE A  78     5209   5555   6405    827   1044   1683       N  
ATOM    611  CA  ILE A  78       0.828   9.585  28.477  1.00 41.22           C  
ANISOU  611  CA  ILE A  78     4656   4825   6182    658    869   1520       C  
ATOM    612  C   ILE A  78       2.314   9.503  28.129  1.00 37.73           C  
ANISOU  612  C   ILE A  78     4316   4529   5491    720    690   1420       C  
ATOM    613  O   ILE A  78       3.057  10.447  28.427  1.00 39.18           O  
ANISOU  613  O   ILE A  78     4564   4985   5338    775    577   1307       O  
ATOM    614  CB  ILE A  78       0.082  10.519  27.503  1.00 37.78           C  
ANISOU  614  CB  ILE A  78     4142   4323   5888    467    701   1266       C  
ATOM    615  CG1 ILE A  78      -1.375  10.101  27.339  1.00 38.49           C  
ANISOU  615  CG1 ILE A  78     4073   4140   6411    359    827   1333       C  
ATOM    616  CG2 ILE A  78       0.747  10.544  26.145  1.00 39.22           C  
ANISOU  616  CG2 ILE A  78     4354   4454   6094    365    445   1030       C  
ATOM    617  CD1 ILE A  78      -2.216  11.149  26.619  1.00 35.90           C  
ANISOU  617  CD1 ILE A  78     3663   3797   6180    219    679   1114       C  
ATOM    618  N   PRO A  79       2.802   8.423  27.516  1.00 32.08           N  
ANISOU  618  N   PRO A  79     3605   3639   4947    715    662   1445       N  
ATOM    619  CA  PRO A  79       4.201   8.399  27.069  1.00 30.16           C  
ANISOU  619  CA  PRO A  79     3438   3530   4493    768    494   1333       C  
ATOM    620  C   PRO A  79       4.370   9.072  25.713  1.00 28.81           C  
ANISOU  620  C   PRO A  79     3259   3333   4354    610    267   1041       C  
ATOM    621  O   PRO A  79       3.459   9.095  24.880  1.00 21.92           O  
ANISOU  621  O   PRO A  79     2329   2264   3734    469    217    928       O  
ATOM    622  CB  PRO A  79       4.521   6.901  26.994  1.00 33.74           C  
ANISOU  622  CB  PRO A  79     3899   3773   5149    846    593   1500       C  
ATOM    623  CG  PRO A  79       3.208   6.269  26.669  1.00 34.88           C  
ANISOU  623  CG  PRO A  79     3944   3581   5727    721    706   1548       C  
ATOM    624  CD  PRO A  79       2.107   7.160  27.217  1.00 32.27           C  
ANISOU  624  CD  PRO A  79     3551   3316   5394    664    790   1570       C  
ATOM    625  N   CYS A  80       5.559   9.646  25.490  1.00 20.99           N  
ANISOU  625  N   CYS A  80     2320   2550   3105    648    130    920       N  
ATOM    626  CA  CYS A  80       5.683  10.436  24.271  1.00 26.16           C  
ANISOU  626  CA  CYS A  80     2977   3198   3762    519    -43    678       C  
ATOM    627  C   CYS A  80       5.723   9.584  22.999  1.00 19.18           C  
ANISOU  627  C   CYS A  80     2107   2092   3090    469   -116    586       C  
ATOM    628  O   CYS A  80       5.542  10.135  21.916  1.00 20.35           O  
ANISOU  628  O   CYS A  80     2267   2203   3262    379   -242    403       O  
ATOM    629  CB  CYS A  80       6.902  11.360  24.340  1.00 27.22           C  
ANISOU  629  CB  CYS A  80     3137   3589   3617    557   -145    574       C  
ATOM    630  SG  CYS A  80       7.156  12.295  25.917  1.00 29.49           S  
ANISOU  630  SG  CYS A  80     3418   4172   3614    658   -109    624       S  
ATOM    631  N   SER A  81       5.902   8.261  23.091  1.00 21.45           N  
ANISOU  631  N   SER A  81     2399   2221   3530    541    -36    705       N  
ATOM    632  CA  SER A  81       5.745   7.411  21.907  1.00 23.15           C  
ANISOU  632  CA  SER A  81     2624   2189   3983    494   -109    585       C  
ATOM    633  C   SER A  81       4.312   7.429  21.364  1.00 25.89           C  
ANISOU  633  C   SER A  81     2902   2322   4614    357   -152    484       C  
ATOM    634  O   SER A  81       4.105   7.241  20.161  1.00 22.89           O  
ANISOU  634  O   SER A  81     2537   1809   4352    303   -296    284       O  
ATOM    635  CB  SER A  81       6.163   5.976  22.227  1.00 26.74           C  
ANISOU  635  CB  SER A  81     3088   2483   4588    602      4    740       C  
ATOM    636  OG  SER A  81       5.250   5.382  23.132  1.00 27.84           O  
ANISOU  636  OG  SER A  81     3163   2470   4946    604    181    947       O  
ATOM    637  N   ALA A  82       3.311   7.630  22.230  1.00 28.90           N  
ANISOU  637  N   ALA A  82     3199   2673   5107    316    -32    613       N  
ATOM    638  CA  ALA A  82       1.936   7.795  21.760  1.00 26.42           C  
ANISOU  638  CA  ALA A  82     2783   2182   5073    184    -82    509       C  
ATOM    639  C   ALA A  82       1.719   9.127  21.062  1.00 26.26           C  
ANISOU  639  C   ALA A  82     2783   2310   4884    118   -250    315       C  
ATOM    640  O   ALA A  82       0.793   9.237  20.247  1.00 21.16           O  
ANISOU  640  O   ALA A  82     2074   1528   4437     31   -375    159       O  
ATOM    641  CB  ALA A  82       0.947   7.682  22.917  1.00 24.85           C  
ANISOU  641  CB  ALA A  82     2476   1919   5048    173    131    725       C  
ATOM    642  N   LEU A  83       2.535  10.142  21.381  1.00 25.64           N  
ANISOU  642  N   LEU A  83     2780   2496   4464    165   -260    320       N  
ATOM    643  CA  LEU A  83       2.445  11.427  20.690  1.00 23.21           C  
ANISOU  643  CA  LEU A  83     2503   2309   4008    114   -395    156       C  
ATOM    644  C   LEU A  83       3.036  11.348  19.292  1.00 23.60           C  
ANISOU  644  C   LEU A  83     2637   2333   3998    125   -556    -19       C  
ATOM    645  O   LEU A  83       2.650  12.128  18.412  1.00 22.55           O  
ANISOU  645  O   LEU A  83     2525   2215   3826     90   -681   -159       O  
ATOM    646  CB  LEU A  83       3.157  12.524  21.486  1.00 19.48           C  
ANISOU  646  CB  LEU A  83     2068   2093   3241    153   -347    203       C  
ATOM    647  CG  LEU A  83       2.698  12.831  22.911  1.00 23.71           C  
ANISOU  647  CG  LEU A  83     2555   2720   3732    184   -195    351       C  
ATOM    648  CD1 LEU A  83       3.621  13.864  23.517  1.00 20.87           C  
ANISOU  648  CD1 LEU A  83     2243   2613   3074    233   -206    324       C  
ATOM    649  CD2 LEU A  83       1.245  13.336  22.933  1.00 22.78           C  
ANISOU  649  CD2 LEU A  83     2351   2508   3796    103   -174    330       C  
ATOM    650  N   LEU A  84       3.966  10.424  19.068  1.00 22.81           N  
ANISOU  650  N   LEU A  84     2592   2198   3875    197   -544     -5       N  
ATOM    651  CA  LEU A  84       4.476  10.147  17.728  1.00 26.87           C  
ANISOU  651  CA  LEU A  84     3195   2669   4347    236   -673   -169       C  
ATOM    652  C   LEU A  84       3.558   9.260  16.900  1.00 28.14           C  
ANISOU  652  C   LEU A  84     3331   2581   4780    207   -785   -310       C  
ATOM    653  O   LEU A  84       3.918   8.917  15.771  1.00 30.61           O  
ANISOU  653  O   LEU A  84     3731   2850   5048    266   -901   -470       O  
ATOM    654  CB  LEU A  84       5.865   9.500  17.801  1.00 21.07           C  
ANISOU  654  CB  LEU A  84     2521   1994   3491    340   -610   -110       C  
ATOM    655  CG  LEU A  84       7.069  10.385  18.077  1.00 24.05           C  
ANISOU  655  CG  LEU A  84     2926   2618   3594    384   -570    -64       C  
ATOM    656  CD1 LEU A  84       8.304   9.774  17.447  1.00 27.29           C  
ANISOU  656  CD1 LEU A  84     3400   3048   3921    489   -566    -94       C  
ATOM    657  CD2 LEU A  84       6.853  11.782  17.525  1.00 25.26           C  
ANISOU  657  CD2 LEU A  84     3100   2878   3618    327   -636   -159       C  
ATOM    658  N   SER A  85       2.384   8.901  17.407  1.00 29.40           N  
ANISOU  658  N   SER A  85     3366   2579   5227    126   -754   -269       N  
ATOM    659  CA  SER A  85       1.516   7.965  16.709  1.00 30.45           C  
ANISOU  659  CA  SER A  85     3433   2445   5691     85   -869   -421       C  
ATOM    660  C   SER A  85       0.709   8.674  15.621  1.00 32.29           C  
ANISOU  660  C   SER A  85     3662   2704   5902     59  -1085   -640       C  
ATOM    661  O   SER A  85       0.534   9.895  15.634  1.00 35.98           O  
ANISOU  661  O   SER A  85     4146   3330   6193     47  -1111   -632       O  
ATOM    662  CB  SER A  85       0.586   7.273  17.715  1.00 31.79           C  
ANISOU  662  CB  SER A  85     3437   2414   6228      5   -719   -267       C  
ATOM    663  OG  SER A  85      -0.570   6.737  17.105  1.00 28.25           O  
ANISOU  663  OG  SER A  85     2857   1852   6027    -60   -815   -408       O  
ATOM    664  N   SER A  86       0.226   7.884  14.657  1.00 30.06           N  
ANISOU  664  N   SER A  86     3349   2358   5713     84  -1203   -794       N  
ATOM    665  CA  SER A  86      -0.549   8.415  13.540  1.00 32.03           C  
ANISOU  665  CA  SER A  86     3597   2699   5873    129  -1379   -951       C  
ATOM    666  C   SER A  86      -1.990   8.724  13.916  1.00 31.11           C  
ANISOU  666  C   SER A  86     3301   2539   5980     60  -1376   -920       C  
ATOM    667  O   SER A  86      -2.682   9.418  13.167  1.00 31.92           O  
ANISOU  667  O   SER A  86     3408   2718   6001    112  -1498  -1010       O  
ATOM    668  CB  SER A  86      -0.529   7.433  12.365  1.00 40.68           C  
ANISOU  668  CB  SER A  86     4730   3732   6996    209  -1521  -1137       C  
ATOM    669  OG  SER A  86       0.738   7.442  11.727  1.00 40.93           O  
ANISOU  669  OG  SER A  86     4955   3852   6743    316  -1541  -1189       O  
ATOM    670  N   ASP A  87      -2.461   8.228  15.045  1.00 33.19           N  
ANISOU  670  N   ASP A  87     3413   2673   6525    -36  -1220   -781       N  
ATOM    671  CA  ASP A  87      -3.733   8.665  15.595  1.00 33.72           C  
ANISOU  671  CA  ASP A  87     3313   2711   6787    -92  -1168   -717       C  
ATOM    672  C   ASP A  87      -3.436   9.861  16.498  1.00 25.57           C  
ANISOU  672  C   ASP A  87     2325   1806   5582   -122  -1048   -566       C  
ATOM    673  O   ASP A  87      -2.633   9.750  17.433  1.00 23.67           O  
ANISOU  673  O   ASP A  87     2123   1556   5316   -153   -895   -414       O  
ATOM    674  CB  ASP A  87      -4.406   7.498  16.326  1.00 36.23           C  
ANISOU  674  CB  ASP A  87     3440   2823   7503   -160  -1028   -628       C  
ATOM    675  CG  ASP A  87      -5.517   7.932  17.266  1.00 44.99           C  
ANISOU  675  CG  ASP A  87     4381   3898   8817   -213   -884   -491       C  
ATOM    676  OD1 ASP A  87      -6.206   8.931  16.978  1.00 49.91           O  
ANISOU  676  OD1 ASP A  87     4991   4610   9363   -195   -970   -550       O  
ATOM    677  OD2 ASP A  87      -5.715   7.241  18.291  1.00 50.41           O  
ANISOU  677  OD2 ASP A  87     4953   4459   9742   -258   -664   -310       O  
ATOM    678  N   ILE A  88      -4.038  11.016  16.188  1.00 28.06           N  
ANISOU  678  N   ILE A  88     2651   2237   5775   -100  -1118   -609       N  
ATOM    679  CA  ILE A  88      -3.723  12.253  16.907  1.00 26.17           C  
ANISOU  679  CA  ILE A  88     2460   2136   5347   -124  -1028   -502       C  
ATOM    680  C   ILE A  88      -4.408  12.343  18.262  1.00 22.82           C  
ANISOU  680  C   ILE A  88     1881   1656   5135   -199   -831   -331       C  
ATOM    681  O   ILE A  88      -4.268  13.369  18.943  1.00 24.57           O  
ANISOU  681  O   ILE A  88     2114   1997   5226   -220   -751   -249       O  
ATOM    682  CB  ILE A  88      -4.093  13.492  16.062  1.00 29.70           C  
ANISOU  682  CB  ILE A  88     2988   2715   5582    -60  -1146   -593       C  
ATOM    683  CG1 ILE A  88      -5.603  13.542  15.810  1.00 32.64           C  
ANISOU  683  CG1 ILE A  88     3224   3002   6175    -55  -1199   -646       C  
ATOM    684  CG2 ILE A  88      -3.297  13.520  14.739  1.00 29.25           C  
ANISOU  684  CG2 ILE A  88     3106   2733   5273     39  -1288   -716       C  
ATOM    685  CD1 ILE A  88      -6.110  14.897  15.359  1.00 28.49           C  
ANISOU  685  CD1 ILE A  88     2750   2580   5495     -9  -1260   -679       C  
ATOM    686  N   THR A  89      -5.100  11.280  18.695  1.00 24.39           N  
ANISOU  686  N   THR A  89     1930   1683   5654   -230   -729   -264       N  
ATOM    687  CA  THR A  89      -5.932  11.349  19.896  1.00 29.31           C  
ANISOU  687  CA  THR A  89     2401   2250   6486   -269   -508    -82       C  
ATOM    688  C   THR A  89      -5.128  11.737  21.136  1.00 26.10           C  
ANISOU  688  C   THR A  89     2039   1927   5948   -288   -294    134       C  
ATOM    689  O   THR A  89      -5.571  12.577  21.931  1.00 23.78           O  
ANISOU  689  O   THR A  89     1704   1741   5591   -277   -159    236       O  
ATOM    690  CB  THR A  89      -6.651  10.012  20.117  1.00 35.35           C  
ANISOU  690  CB  THR A  89     3006   2808   7616   -282   -407    -28       C  
ATOM    691  OG1 THR A  89      -7.586   9.803  19.058  1.00 29.81           O  
ANISOU  691  OG1 THR A  89     2222   2033   7069   -267   -606   -230       O  
ATOM    692  CG2 THR A  89      -7.417  10.020  21.429  1.00 29.48           C  
ANISOU  692  CG2 THR A  89     2125   2010   7064   -292   -124    201       C  
ATOM    693  N   ALA A  90      -3.950  11.149  21.321  1.00 23.47           N  
ANISOU  693  N   ALA A  90     1844   1634   5440   -233   -244    204       N  
ATOM    694  CA  ALA A  90      -3.176  11.453  22.518  1.00 22.69           C  
ANISOU  694  CA  ALA A  90     1849   1735   5036   -139    -41    404       C  
ATOM    695  C   ALA A  90      -2.666  12.890  22.498  1.00 20.56           C  
ANISOU  695  C   ALA A  90     1694   1727   4391   -105   -122    319       C  
ATOM    696  O   ALA A  90      -2.616  13.550  23.542  1.00 20.88           O  
ANISOU  696  O   ALA A  90     1758   1927   4249    -48     24    430       O  
ATOM    697  CB  ALA A  90      -2.011  10.468  22.660  1.00 22.81           C  
ANISOU  697  CB  ALA A  90     1973   1742   4950    -67      6    489       C  
ATOM    698  N   SER A  91      -2.275  13.385  21.321  1.00 20.00           N  
ANISOU  698  N   SER A  91     1699   1693   4205   -125   -343    123       N  
ATOM    699  CA  SER A  91      -1.826  14.769  21.190  1.00 20.47           C  
ANISOU  699  CA  SER A  91     1852   1952   3972   -104   -408     46       C  
ATOM    700  C   SER A  91      -2.970  15.753  21.431  1.00 18.51           C  
ANISOU  700  C   SER A  91     1510   1712   3810   -135   -387     30       C  
ATOM    701  O   SER A  91      -2.773  16.814  22.041  1.00 20.03           O  
ANISOU  701  O   SER A  91     1749   2059   3805   -105   -323     47       O  
ATOM    702  CB  SER A  91      -1.230  14.981  19.801  1.00 18.84           C  
ANISOU  702  CB  SER A  91     1748   1756   3655   -100   -614   -123       C  
ATOM    703  OG  SER A  91      -0.033  14.253  19.661  1.00 19.17           O  
ANISOU  703  OG  SER A  91     1884   1826   3574    -54   -609   -105       O  
ATOM    704  N   VAL A  92      -4.167  15.405  20.966  1.00 19.41           N  
ANISOU  704  N   VAL A  92     1481   1654   4242   -191   -448    -17       N  
ATOM    705  CA  VAL A  92      -5.344  16.251  21.135  1.00 19.93           C  
ANISOU  705  CA  VAL A  92     1425   1709   4438   -213   -432    -32       C  
ATOM    706  C   VAL A  92      -5.762  16.290  22.596  1.00 20.79           C  
ANISOU  706  C   VAL A  92     1462   1856   4580   -186   -161    156       C  
ATOM    707  O   VAL A  92      -6.086  17.352  23.137  1.00 20.50           O  
ANISOU  707  O   VAL A  92     1426   1929   4433   -152    -86    167       O  
ATOM    708  CB  VAL A  92      -6.473  15.730  20.227  1.00 26.82           C  
ANISOU  708  CB  VAL A  92     2194   2406   5591   -236   -567   -138       C  
ATOM    709  CG1 VAL A  92      -7.844  16.223  20.706  1.00 29.95           C  
ANISOU  709  CG1 VAL A  92     2451   2759   6171   -236   -472    -95       C  
ATOM    710  CG2 VAL A  92      -6.203  16.131  18.781  1.00 24.94           C  
ANISOU  710  CG2 VAL A  92     2105   2217   5155   -178   -799   -314       C  
ATOM    711  N   ASN A  93      -5.744  15.131  23.261  1.00 21.78           N  
ANISOU  711  N   ASN A  93     1537   1888   4850   -180      6    313       N  
ATOM    712  CA  ASN A  93      -6.021  15.071  24.692  1.00 30.65           C  
ANISOU  712  CA  ASN A  93     2626   3069   5949   -110    297    528       C  
ATOM    713  C   ASN A  93      -5.056  15.952  25.478  1.00 24.46           C  
ANISOU  713  C   ASN A  93     2019   2550   4723     -6    350    545       C  
ATOM    714  O   ASN A  93      -5.457  16.683  26.390  1.00 22.85           O  
ANISOU  714  O   ASN A  93     1811   2460   4412     62    499    603       O  
ATOM    715  CB  ASN A  93      -5.935  13.620  25.165  1.00 35.81           C  
ANISOU  715  CB  ASN A  93     3234   3576   6799    -98    466    715       C  
ATOM    716  CG  ASN A  93      -7.148  13.199  25.935  1.00 53.28           C  
ANISOU  716  CG  ASN A  93     5253   5643   9348   -102    726    904       C  
ATOM    717  OD1 ASN A  93      -7.518  13.837  26.928  1.00 61.73           O  
ANISOU  717  OD1 ASN A  93     6324   6845  10288    -17    927   1024       O  
ATOM    718  ND2 ASN A  93      -7.791  12.121  25.487  1.00 58.50           N  
ANISOU  718  ND2 ASN A  93     5782   6042  10404   -169    713    904       N  
ATOM    719  N   CYS A  94      -3.773  15.894  25.136  1.00 20.25           N  
ANISOU  719  N   CYS A  94     1634   2117   3944     14    226    476       N  
ATOM    720  CA  CYS A  94      -2.800  16.763  25.780  1.00 22.49           C  
ANISOU  720  CA  CYS A  94     2054   2639   3850     96    231    445       C  
ATOM    721  C   CYS A  94      -3.082  18.234  25.491  1.00 22.43           C  
ANISOU  721  C   CYS A  94     2058   2702   3762     66    139    286       C  
ATOM    722  O   CYS A  94      -2.975  19.079  26.389  1.00 23.07           O  
ANISOU  722  O   CYS A  94     2185   2935   3646    137    221    276       O  
ATOM    723  CB  CYS A  94      -1.396  16.367  25.329  1.00 22.39           C  
ANISOU  723  CB  CYS A  94     2154   2691   3662    109    108    395       C  
ATOM    724  SG  CYS A  94      -0.846  14.895  26.181  1.00 28.04           S  
ANISOU  724  SG  CYS A  94     2894   3401   4360    214    268    617       S  
ATOM    725  N   ALA A  95      -3.453  18.561  24.244  1.00 18.34           N  
ANISOU  725  N   ALA A  95     1506   2074   3389    -20    -33    158       N  
ATOM    726  CA  ALA A  95      -3.677  19.960  23.876  1.00 17.57           C  
ANISOU  726  CA  ALA A  95     1429   2022   3225    -34   -115     29       C  
ATOM    727  C   ALA A  95      -4.887  20.542  24.601  1.00 25.69           C  
ANISOU  727  C   ALA A  95     2356   3038   4367     -7     20     70       C  
ATOM    728  O   ALA A  95      -4.864  21.709  25.020  1.00 18.50           O  
ANISOU  728  O   ALA A  95     1489   2220   3318     30     48      3       O  
ATOM    729  CB  ALA A  95      -3.852  20.083  22.359  1.00 20.89           C  
ANISOU  729  CB  ALA A  95     1847   2335   3755    -91   -321    -87       C  
ATOM    730  N   LYS A  96      -5.954  19.743  24.754  1.00 19.33           N  
ANISOU  730  N   LYS A  96     1400   2102   3841    -24    114    173       N  
ATOM    731  CA  LYS A  96      -7.109  20.179  25.538  1.00 27.30           C  
ANISOU  731  CA  LYS A  96     2292   3101   4981     16    289    243       C  
ATOM    732  C   LYS A  96      -6.704  20.527  26.962  1.00 27.47           C  
ANISOU  732  C   LYS A  96     2409   3302   4729    135    495    323       C  
ATOM    733  O   LYS A  96      -7.220  21.489  27.546  1.00 25.55           O  
ANISOU  733  O   LYS A  96     2158   3126   4426    197    589    293       O  
ATOM    734  CB  LYS A  96      -8.183  19.095  25.561  1.00 22.65           C  
ANISOU  734  CB  LYS A  96     1503   2329   4773    -26    393    367       C  
ATOM    735  CG  LYS A  96      -9.019  18.970  24.291  1.00 27.66           C  
ANISOU  735  CG  LYS A  96     1986   2789   5734   -122    184    247       C  
ATOM    736  CD  LYS A  96     -10.188  18.043  24.583  1.00 35.57           C  
ANISOU  736  CD  LYS A  96     2816   3607   7091   -151    317    358       C  
ATOM    737  CE  LYS A  96     -10.614  17.193  23.391  1.00 41.49           C  
ANISOU  737  CE  LYS A  96     3544   4169   8051   -211     93    236       C  
ATOM    738  NZ  LYS A  96     -11.508  17.911  22.449  1.00 43.41           N  
ANISOU  738  NZ  LYS A  96     3762   4377   8354   -205   -107     75       N  
ATOM    739  N   LYS A  97      -5.781  19.758  27.543  1.00 21.44           N  
ANISOU  739  N   LYS A  97     1740   2624   3782    190    559    417       N  
ATOM    740  CA  LYS A  97      -5.360  20.038  28.908  1.00 25.19           C  
ANISOU  740  CA  LYS A  97     2318   3298   3954    340    725    481       C  
ATOM    741  C   LYS A  97      -4.490  21.291  28.972  1.00 21.21           C  
ANISOU  741  C   LYS A  97     1942   2954   3161    363    585    275       C  
ATOM    742  O   LYS A  97      -4.598  22.073  29.919  1.00 24.89           O  
ANISOU  742  O   LYS A  97     2459   3556   3442    472    682    231       O  
ATOM    743  CB  LYS A  97      -4.626  18.830  29.488  1.00 30.02           C  
ANISOU  743  CB  LYS A  97     2990   3961   4453    418    819    651       C  
ATOM    744  CG  LYS A  97      -5.539  17.927  30.311  1.00 39.83           C  
ANISOU  744  CG  LYS A  97     4140   5127   5866    498   1112    914       C  
ATOM    745  CD  LYS A  97      -4.994  16.520  30.426  1.00 45.45           C  
ANISOU  745  CD  LYS A  97     4871   5776   6622    528   1182   1100       C  
ATOM    746  CE  LYS A  97      -6.107  15.488  30.288  1.00 48.53           C  
ANISOU  746  CE  LYS A  97     5076   5901   7463    463   1366   1294       C  
ATOM    747  NZ  LYS A  97      -5.590  14.105  30.499  1.00 51.85           N  
ANISOU  747  NZ  LYS A  97     5520   6232   7947    508   1471   1498       N  
ATOM    748  N   ILE A  98      -3.638  21.503  27.962  1.00 22.61           N  
ANISOU  748  N   ILE A  98     2168   3106   3316    265    367    142       N  
ATOM    749  CA  ILE A  98      -2.811  22.708  27.907  1.00 20.25           C  
ANISOU  749  CA  ILE A  98     1959   2911   2825    260    244    -51       C  
ATOM    750  C   ILE A  98      -3.688  23.954  27.787  1.00 20.43           C  
ANISOU  750  C   ILE A  98     1943   2876   2941    246    255   -155       C  
ATOM    751  O   ILE A  98      -3.544  24.913  28.555  1.00 26.02           O  
ANISOU  751  O   ILE A  98     2704   3687   3494    316    292   -266       O  
ATOM    752  CB  ILE A  98      -1.800  22.598  26.748  1.00 23.82           C  
ANISOU  752  CB  ILE A  98     2450   3317   3283    161     54   -129       C  
ATOM    753  CG1 ILE A  98      -0.707  21.585  27.098  1.00 22.48           C  
ANISOU  753  CG1 ILE A  98     2331   3245   2965    207     47    -58       C  
ATOM    754  CG2 ILE A  98      -1.182  23.943  26.400  1.00 17.90           C  
ANISOU  754  CG2 ILE A  98     1750   2594   2458    121    -53   -312       C  
ATOM    755  CD1 ILE A  98       0.108  21.115  25.891  1.00 25.44           C  
ANISOU  755  CD1 ILE A  98     2725   3547   3393    125    -97    -87       C  
ATOM    756  N   VAL A  99      -4.629  23.951  26.839  1.00 18.38           N  
ANISOU  756  N   VAL A  99     1589   2452   2944    172    213   -133       N  
ATOM    757  CA  VAL A  99      -5.418  25.155  26.577  1.00 22.59           C  
ANISOU  757  CA  VAL A  99     2084   2920   3578    169    202   -225       C  
ATOM    758  C   VAL A  99      -6.423  25.420  27.694  1.00 28.70           C  
ANISOU  758  C   VAL A  99     2797   3733   4374    271    408   -172       C  
ATOM    759  O   VAL A  99      -6.900  26.556  27.843  1.00 27.79           O  
ANISOU  759  O   VAL A  99     2678   3605   4275    307    433   -269       O  
ATOM    760  CB  VAL A  99      -6.068  25.035  25.181  1.00 25.20           C  
ANISOU  760  CB  VAL A  99     2332   3088   4155     88     63   -221       C  
ATOM    761  CG1 VAL A  99      -7.018  26.193  24.876  1.00 27.69           C  
ANISOU  761  CG1 VAL A  99     2591   3328   4601    110     53   -285       C  
ATOM    762  CG2 VAL A  99      -4.970  25.008  24.131  1.00 24.03           C  
ANISOU  762  CG2 VAL A  99     2282   2930   3919     26   -114   -286       C  
ATOM    763  N   SER A 100      -6.728  24.412  28.515  1.00 27.25           N  
ANISOU  763  N   SER A 100     2572   3594   4187    334    580    -10       N  
ATOM    764  CA  SER A 100      -7.513  24.614  29.725  1.00 30.83           C  
ANISOU  764  CA  SER A 100     2996   4120   4597    469    822     64       C  
ATOM    765  C   SER A 100      -6.710  25.198  30.884  1.00 32.87           C  
ANISOU  765  C   SER A 100     3415   4591   4485    608    875    -32       C  
ATOM    766  O   SER A 100      -7.308  25.508  31.918  1.00 32.75           O  
ANISOU  766  O   SER A 100     3407   4662   4374    754   1074      0       O  
ATOM    767  CB  SER A 100      -8.134  23.294  30.184  1.00 35.18           C  
ANISOU  767  CB  SER A 100     3443   4627   5297    503   1024    309       C  
ATOM    768  OG  SER A 100      -8.968  22.728  29.190  1.00 36.93           O  
ANISOU  768  OG  SER A 100     3486   4641   5904    377    965    366       O  
ATOM    769  N   ASP A 101      -5.387  25.360  30.752  1.00 36.37           N  
ANISOU  769  N   ASP A 101     3975   5124   4721    579    702   -161       N  
ATOM    770  CA  ASP A 101      -4.570  25.708  31.918  1.00 40.08           C  
ANISOU  770  CA  ASP A 101     4577   5813   4841    724    723   -264       C  
ATOM    771  C   ASP A 101      -4.935  27.076  32.482  1.00 48.15           C  
ANISOU  771  C   ASP A 101     5637   6875   5783    805    757   -459       C  
ATOM    772  O   ASP A 101      -5.159  27.219  33.690  1.00 64.79           O  
ANISOU  772  O   ASP A 101     7810   9141   7668    992    907   -466       O  
ATOM    773  CB  ASP A 101      -3.079  25.664  31.581  1.00 39.59           C  
ANISOU  773  CB  ASP A 101     4588   5820   4635    661    508   -386       C  
ATOM    774  CG  ASP A 101      -2.195  25.849  32.819  1.00 42.44           C  
ANISOU  774  CG  ASP A 101     5063   6428   4636    827    493   -500       C  
ATOM    775  OD1 ASP A 101      -2.747  26.070  33.917  1.00 47.45           O  
ANISOU  775  OD1 ASP A 101     5745   7185   5099   1005    649   -493       O  
ATOM    776  OD2 ASP A 101      -0.952  25.772  32.711  1.00 42.43           O  
ANISOU  776  OD2 ASP A 101     5098   6508   4516    798    323   -603       O  
ATOM    777  N   GLY A 102      -4.968  28.100  31.645  1.00 40.44           N  
ANISOU  777  N   GLY A 102     4634   5760   4971    687    627   -619       N  
ATOM    778  CA  GLY A 102      -5.116  29.436  32.198  1.00 34.24           C  
ANISOU  778  CA  GLY A 102     3899   4997   4114    762    641   -837       C  
ATOM    779  C   GLY A 102      -4.280  30.445  31.442  1.00 27.17           C  
ANISOU  779  C   GLY A 102     3028   4000   3296    632    440  -1052       C  
ATOM    780  O   GLY A 102      -4.631  31.618  31.357  1.00 29.76           O  
ANISOU  780  O   GLY A 102     3356   4226   3727    631    440  -1202       O  
ATOM    781  N   ASN A 103      -3.168  29.993  30.882  1.00 27.76           N  
ANISOU  781  N   ASN A 103     3117   4087   3344    528    288  -1055       N  
ATOM    782  CA  ASN A 103      -2.473  30.754  29.859  1.00 27.16           C  
ANISOU  782  CA  ASN A 103     3033   3867   3420    381    137  -1173       C  
ATOM    783  C   ASN A 103      -3.029  30.505  28.454  1.00 23.80           C  
ANISOU  783  C   ASN A 103     2546   3260   3238    271    111  -1012       C  
ATOM    784  O   ASN A 103      -2.589  31.166  27.505  1.00 22.95           O  
ANISOU  784  O   ASN A 103     2441   3021   3257    174     20  -1066       O  
ATOM    785  CB  ASN A 103      -0.986  30.432  29.899  1.00 36.59           C  
ANISOU  785  CB  ASN A 103     4256   5164   4484    334     -1  -1255       C  
ATOM    786  CG  ASN A 103      -0.145  31.651  29.700  1.00 49.94           C  
ANISOU  786  CG  ASN A 103     5947   6771   6258    254   -109  -1494       C  
ATOM    787  OD1 ASN A 103       0.081  32.086  28.571  1.00 54.20           O  
ANISOU  787  OD1 ASN A 103     6458   7135   7002    128   -152  -1471       O  
ATOM    788  ND2 ASN A 103       0.284  32.256  30.803  1.00 55.41           N  
ANISOU  788  ND2 ASN A 103     6672   7580   6803    339   -145  -1729       N  
ATOM    789  N   GLY A 104      -3.990  29.590  28.301  1.00 20.52           N  
ANISOU  789  N   GLY A 104     2069   2830   2899    294    191   -820       N  
ATOM    790  CA  GLY A 104      -4.632  29.324  27.015  1.00 21.34           C  
ANISOU  790  CA  GLY A 104     2104   2778   3227    216    135   -702       C  
ATOM    791  C   GLY A 104      -3.640  28.862  25.958  1.00 21.20           C  
ANISOU  791  C   GLY A 104     2121   2727   3206    116     -9   -679       C  
ATOM    792  O   GLY A 104      -2.673  28.149  26.248  1.00 19.90           O  
ANISOU  792  O   GLY A 104     1995   2668   2900    105    -38   -670       O  
ATOM    793  N   MET A 105      -3.879  29.279  24.703  1.00 19.74           N  
ANISOU  793  N   MET A 105     1928   2404   3169     66    -95   -661       N  
ATOM    794  CA  MET A 105      -3.010  28.890  23.595  1.00 19.27           C  
ANISOU  794  CA  MET A 105     1913   2312   3096     -1   -211   -629       C  
ATOM    795  C   MET A 105      -1.663  29.625  23.579  1.00 16.76           C  
ANISOU  795  C   MET A 105     1663   2008   2699    -47   -236   -736       C  
ATOM    796  O   MET A 105      -0.802  29.266  22.769  1.00 18.82           O  
ANISOU  796  O   MET A 105     1957   2259   2934    -93   -299   -701       O  
ATOM    797  CB  MET A 105      -3.716  29.102  22.243  1.00 18.48           C  
ANISOU  797  CB  MET A 105     1801   2082   3141      1   -294   -569       C  
ATOM    798  CG  MET A 105      -4.588  27.947  21.744  1.00 22.88           C  
ANISOU  798  CG  MET A 105     2281   2617   3794     11   -355   -477       C  
ATOM    799  SD  MET A 105      -4.831  27.870  19.922  1.00 24.68           S  
ANISOU  799  SD  MET A 105     2540   2750   4087     33   -535   -444       S  
ATOM    800  CE  MET A 105      -3.938  26.371  19.543  1.00 25.15           C  
ANISOU  800  CE  MET A 105     2639   2863   4053    -10   -604   -418       C  
ATOM    801  N   ASN A 106      -1.431  30.611  24.449  1.00 24.03           N  
ANISOU  801  N   ASN A 106     2591   2943   3596    -35   -187   -876       N  
ATOM    802  CA  ASN A 106      -0.105  31.244  24.479  1.00 25.83           C  
ANISOU  802  CA  ASN A 106     2842   3169   3803    -96   -222  -1000       C  
ATOM    803  C   ASN A 106       1.003  30.286  24.888  1.00 30.44           C  
ANISOU  803  C   ASN A 106     3424   3907   4235   -111   -272  -1008       C  
ATOM    804  O   ASN A 106       2.178  30.609  24.691  1.00 30.86           O  
ANISOU  804  O   ASN A 106     3467   3955   4305   -172   -316  -1086       O  
ATOM    805  CB  ASN A 106      -0.077  32.435  25.426  1.00 27.17           C  
ANISOU  805  CB  ASN A 106     3009   3320   3996    -76   -185  -1197       C  
ATOM    806  CG  ASN A 106      -1.140  33.459  25.103  1.00 26.83           C  
ANISOU  806  CG  ASN A 106     2966   3113   4116    -45   -123  -1196       C  
ATOM    807  OD1 ASN A 106      -0.995  34.220  24.160  1.00 22.39           O  
ANISOU  807  OD1 ASN A 106     2390   2582   3535     38    -58  -1208       O  
ATOM    808  ND2 ASN A 106      -2.231  33.456  25.862  1.00 30.11           N  
ANISOU  808  ND2 ASN A 106     3395   3350   4694    -97   -124  -1170       N  
ATOM    809  N   ALA A 107       0.670  29.123  25.446  1.00 31.03           N  
ANISOU  809  N   ALA A 107     3496   4107   4188    -50   -256   -918       N  
ATOM    810  CA  ALA A 107       1.703  28.160  25.810  1.00 34.57           C  
ANISOU  810  CA  ALA A 107     3946   4697   4491    -41   -300   -900       C  
ATOM    811  C   ALA A 107       2.513  27.693  24.602  1.00 35.77           C  
ANISOU  811  C   ALA A 107     4102   4791   4699   -112   -361   -826       C  
ATOM    812  O   ALA A 107       3.620  27.167  24.779  1.00 37.70           O  
ANISOU  812  O   ALA A 107     4335   5133   4858   -115   -405   -843       O  
ATOM    813  CB  ALA A 107       1.073  26.963  26.525  1.00 31.62           C  
ANISOU  813  CB  ALA A 107     3574   4427   4014     49   -237   -768       C  
ATOM    814  N   TRP A 108       1.992  27.870  23.386  1.00 31.55           N  
ANISOU  814  N   TRP A 108     3586   4112   4290   -147   -364   -747       N  
ATOM    815  CA  TRP A 108       2.745  27.623  22.164  1.00 26.50           C  
ANISOU  815  CA  TRP A 108     2973   3416   3680   -186   -401   -687       C  
ATOM    816  C   TRP A 108       3.356  28.935  21.687  1.00 27.33           C  
ANISOU  816  C   TRP A 108     3077   3419   3889   -240   -375   -756       C  
ATOM    817  O   TRP A 108       2.631  29.872  21.339  1.00 23.96           O  
ANISOU  817  O   TRP A 108     2667   2871   3565   -236   -342   -757       O  
ATOM    818  CB  TRP A 108       1.857  27.032  21.072  1.00 21.74           C  
ANISOU  818  CB  TRP A 108     2405   2730   3127   -159   -433   -570       C  
ATOM    819  CG  TRP A 108       1.576  25.564  21.224  1.00 31.18           C  
ANISOU  819  CG  TRP A 108     3588   3979   4279   -130   -460   -495       C  
ATOM    820  CD1 TRP A 108       2.371  24.514  20.816  1.00 31.78           C  
ANISOU  820  CD1 TRP A 108     3687   4093   4296   -125   -493   -450       C  
ATOM    821  CD2 TRP A 108       0.407  24.976  21.807  1.00 33.34           C  
ANISOU  821  CD2 TRP A 108     3813   4248   4605   -101   -435   -448       C  
ATOM    822  NE1 TRP A 108       1.757  23.315  21.115  1.00 32.35           N  
ANISOU  822  NE1 TRP A 108     3734   4168   4391    -99   -497   -384       N  
ATOM    823  CE2 TRP A 108       0.553  23.573  21.721  1.00 33.75           C  
ANISOU  823  CE2 TRP A 108     3860   4317   4649    -89   -454   -374       C  
ATOM    824  CE3 TRP A 108      -0.755  25.499  22.384  1.00 33.74           C  
ANISOU  824  CE3 TRP A 108     3814   4270   4735    -80   -380   -456       C  
ATOM    825  CZ2 TRP A 108      -0.415  22.695  22.203  1.00 32.05           C  
ANISOU  825  CZ2 TRP A 108     3580   4070   4526    -70   -411   -299       C  
ATOM    826  CZ3 TRP A 108      -1.710  24.623  22.862  1.00 33.37           C  
ANISOU  826  CZ3 TRP A 108     3699   4214   4765    -54   -332   -377       C  
ATOM    827  CH2 TRP A 108      -1.539  23.240  22.766  1.00 31.60           C  
ANISOU  827  CH2 TRP A 108     3461   3989   4557    -56   -344   -295       C  
ATOM    828  N   VAL A 109       4.688  28.982  21.642  1.00 27.39           N  
ANISOU  828  N   VAL A 109     3050   3460   3895   -286   -380   -801       N  
ATOM    829  CA  VAL A 109       5.390  30.181  21.205  1.00 24.03           C  
ANISOU  829  CA  VAL A 109     2596   2912   3624   -352   -327   -855       C  
ATOM    830  C   VAL A 109       5.139  30.446  19.723  1.00 20.21           C  
ANISOU  830  C   VAL A 109     2186   2289   3203   -331   -268   -701       C  
ATOM    831  O   VAL A 109       4.996  31.600  19.303  1.00 23.31           O  
ANISOU  831  O   VAL A 109     2590   2529   3738   -347   -195   -693       O  
ATOM    832  CB  VAL A 109       6.887  30.037  21.528  1.00 27.18           C  
ANISOU  832  CB  VAL A 109     2904   3386   4038   -407   -347   -938       C  
ATOM    833  CG1 VAL A 109       7.630  31.277  21.134  1.00 29.34           C  
ANISOU  833  CG1 VAL A 109     3110   3503   4535   -493   -273   -997       C  
ATOM    834  CG2 VAL A 109       7.064  29.780  23.020  1.00 31.58           C  
ANISOU  834  CG2 VAL A 109     3426   4106   4466   -366   -414  -1055       C  
ATOM    835  N   ALA A 110       5.048  29.387  18.914  1.00 15.84           N  
ANISOU  835  N   ALA A 110     1695   1783   2538   -274   -300   -580       N  
ATOM    836  CA  ALA A 110       4.682  29.556  17.509  1.00 18.55           C  
ANISOU  836  CA  ALA A 110     2136   2031   2882   -206   -270   -445       C  
ATOM    837  C   ALA A 110       3.297  30.187  17.350  1.00 23.87           C  
ANISOU  837  C   ALA A 110     2849   2620   3602   -154   -290   -424       C  
ATOM    838  O   ALA A 110       3.098  31.032  16.466  1.00 27.44           O  
ANISOU  838  O   ALA A 110     3361   2955   4109   -103   -233   -339       O  
ATOM    839  CB  ALA A 110       4.739  28.215  16.777  1.00 17.64           C  
ANISOU  839  CB  ALA A 110     2083   1994   2623   -138   -334   -370       C  
ATOM    840  N   TRP A 111       2.322  29.787  18.180  1.00 22.28           N  
ANISOU  840  N   TRP A 111     2608   2472   3386   -149   -357   -483       N  
ATOM    841  CA  TRP A 111       0.991  30.386  18.068  1.00 19.68           C  
ANISOU  841  CA  TRP A 111     2285   2064   3127    -94   -373   -467       C  
ATOM    842  C   TRP A 111       1.025  31.847  18.495  1.00 19.14           C  
ANISOU  842  C   TRP A 111     2197   1883   3193   -124   -281   -527       C  
ATOM    843  O   TRP A 111       0.449  32.715  17.827  1.00 18.71           O  
ANISOU  843  O   TRP A 111     2183   1705   3220    -65   -250   -462       O  
ATOM    844  CB  TRP A 111      -0.048  29.623  18.910  1.00 18.01           C  
ANISOU  844  CB  TRP A 111     2010   1925   2907    -84   -428   -503       C  
ATOM    845  CG  TRP A 111      -1.453  30.211  18.793  1.00 17.00           C  
ANISOU  845  CG  TRP A 111     1857   1720   2882    -22   -443   -488       C  
ATOM    846  CD1 TRP A 111      -2.385  29.919  17.828  1.00 19.58           C  
ANISOU  846  CD1 TRP A 111     2193   2012   3236     57   -539   -421       C  
ATOM    847  CD2 TRP A 111      -2.065  31.200  19.642  1.00 17.35           C  
ANISOU  847  CD2 TRP A 111     1855   1715   3022    -18   -370   -555       C  
ATOM    848  NE1 TRP A 111      -3.524  30.652  18.027  1.00 18.38           N  
ANISOU  848  NE1 TRP A 111     1987   1794   3202    106   -531   -428       N  
ATOM    849  CE2 TRP A 111      -3.358  31.450  19.127  1.00 17.93           C  
ANISOU  849  CE2 TRP A 111     1903   1722   3189     63   -413   -503       C  
ATOM    850  CE3 TRP A 111      -1.646  31.900  20.780  1.00 17.82           C  
ANISOU  850  CE3 TRP A 111     1892   1784   3094    -61   -286   -674       C  
ATOM    851  CZ2 TRP A 111      -4.242  32.359  19.718  1.00 18.84           C  
ANISOU  851  CZ2 TRP A 111     1967   1774   3418    102   -350   -544       C  
ATOM    852  CZ3 TRP A 111      -2.533  32.813  21.366  1.00 19.52           C  
ANISOU  852  CZ3 TRP A 111     2075   1935   3408    -19   -227   -733       C  
ATOM    853  CH2 TRP A 111      -3.810  33.029  20.835  1.00 19.21           C  
ANISOU  853  CH2 TRP A 111     2009   1823   3468     61   -247   -658       C  
ATOM    854  N   ARG A 112       1.707  32.132  19.604  1.00 16.31           N  
ANISOU  854  N   ARG A 112     1775   1560   2861   -203   -245   -662       N  
ATOM    855  CA  ARG A 112       1.772  33.496  20.119  1.00 20.41           C  
ANISOU  855  CA  ARG A 112     2264   1957   3533   -239   -172   -770       C  
ATOM    856  C   ARG A 112       2.443  34.452  19.141  1.00 22.58           C  
ANISOU  856  C   ARG A 112     2568   2057   3956   -261    -77   -694       C  
ATOM    857  O   ARG A 112       2.078  35.632  19.084  1.00 19.82           O  
ANISOU  857  O   ARG A 112     2223   1539   3769   -251     -3   -707       O  
ATOM    858  CB  ARG A 112       2.524  33.500  21.444  1.00 22.95           C  
ANISOU  858  CB  ARG A 112     2513   2376   3831   -305   -191   -963       C  
ATOM    859  CG  ARG A 112       2.289  34.711  22.281  1.00 27.76           C  
ANISOU  859  CG  ARG A 112     3090   2891   4568   -319   -152  -1137       C  
ATOM    860  CD  ARG A 112       2.757  34.435  23.688  1.00 36.70           C  
ANISOU  860  CD  ARG A 112     4173   4193   5580   -324   -212  -1327       C  
ATOM    861  NE  ARG A 112       4.207  34.553  23.802  1.00 44.04           N  
ANISOU  861  NE  ARG A 112     5047   5163   6524   -384   -231  -1366       N  
ATOM    862  CZ  ARG A 112       5.001  33.598  24.280  1.00 46.67           C  
ANISOU  862  CZ  ARG A 112     5353   5679   6701   -376   -301  -1377       C  
ATOM    863  NH1 ARG A 112       4.492  32.436  24.687  1.00 44.08           N  
ANISOU  863  NH1 ARG A 112     5055   5511   6181   -314   -347  -1339       N  
ATOM    864  NH2 ARG A 112       6.310  33.804  24.352  1.00 46.93           N  
ANISOU  864  NH2 ARG A 112     5317   5724   6791   -424   -318  -1423       N  
ATOM    865  N   ASN A 113       3.429  33.974  18.380  1.00 22.28           N  
ANISOU  865  N   ASN A 113     2545   2043   3876   -280    -55   -601       N  
ATOM    866  CA  ASN A 113       4.257  34.844  17.548  1.00 19.61           C  
ANISOU  866  CA  ASN A 113     2215   1539   3696   -305     82   -511       C  
ATOM    867  C   ASN A 113       3.863  34.832  16.081  1.00 24.33           C  
ANISOU  867  C   ASN A 113     2941   2082   4221   -174    132   -280       C  
ATOM    868  O   ASN A 113       4.282  35.731  15.341  1.00 32.14           O  
ANISOU  868  O   ASN A 113     3961   2905   5346   -155    284   -158       O  
ATOM    869  CB  ASN A 113       5.734  34.435  17.654  1.00 19.77           C  
ANISOU  869  CB  ASN A 113     2152   1617   3741   -397    110   -552       C  
ATOM    870  CG  ASN A 113       6.340  34.773  19.001  1.00 23.49           C  
ANISOU  870  CG  ASN A 113     2485   2113   4326   -514     63   -796       C  
ATOM    871  OD1 ASN A 113       6.020  35.792  19.583  1.00 24.45           O  
ANISOU  871  OD1 ASN A 113     2570   2112   4606   -550     83   -923       O  
ATOM    872  ND2 ASN A 113       7.243  33.926  19.486  1.00 20.11           N  
ANISOU  872  ND2 ASN A 113     1981   1846   3813   -556    -10   -874       N  
ATOM    873  N   ARG A 114       3.083  33.840  15.635  1.00 24.49           N  
ANISOU  873  N   ARG A 114     3034   2231   4038    -74     10   -220       N  
ATOM    874  CA  ARG A 114       2.774  33.713  14.212  1.00 25.99           C  
ANISOU  874  CA  ARG A 114     3357   2409   4109     81     17    -33       C  
ATOM    875  C   ARG A 114       1.282  33.559  13.894  1.00 28.49           C  
ANISOU  875  C   ARG A 114     3724   2753   4348    207   -120    -10       C  
ATOM    876  O   ARG A 114       0.860  33.920  12.793  1.00 25.23           O  
ANISOU  876  O   ARG A 114     3420   2295   3872    362   -114    133       O  
ATOM    877  CB  ARG A 114       3.556  32.543  13.591  1.00 22.29           C  
ANISOU  877  CB  ARG A 114     2934   2071   3463    110    -11     15       C  
ATOM    878  CG  ARG A 114       4.999  32.426  14.061  1.00 24.65           C  
ANISOU  878  CG  ARG A 114     3141   2384   3841    -19     87    -35       C  
ATOM    879  CD  ARG A 114       5.792  31.311  13.351  1.00 24.96           C  
ANISOU  879  CD  ARG A 114     3231   2542   3712     36     84     29       C  
ATOM    880  NE  ARG A 114       5.830  31.421  11.890  1.00 20.04           N  
ANISOU  880  NE  ARG A 114     2760   1890   2966    203    167    215       N  
ATOM    881  CZ  ARG A 114       6.470  30.561  11.092  1.00 23.42           C  
ANISOU  881  CZ  ARG A 114     3263   2410   3225    293    187    280       C  
ATOM    882  NH1 ARG A 114       7.105  29.516  11.618  1.00 23.70           N  
ANISOU  882  NH1 ARG A 114     3224   2555   3225    219    126    180       N  
ATOM    883  NH2 ARG A 114       6.473  30.739   9.774  1.00 21.16           N  
ANISOU  883  NH2 ARG A 114     3136   2112   2792    480    273    450       N  
ATOM    884  N   CYS A 115       0.470  33.026  14.811  1.00 28.28           N  
ANISOU  884  N   CYS A 115     3615   2803   4327    161   -239   -138       N  
ATOM    885  CA  CYS A 115      -0.946  32.821  14.518  1.00 32.19           C  
ANISOU  885  CA  CYS A 115     4115   3320   4798    270   -372   -125       C  
ATOM    886  C   CYS A 115      -1.845  33.812  15.231  1.00 33.14           C  
ANISOU  886  C   CYS A 115     4167   3342   5080    268   -335   -172       C  
ATOM    887  O   CYS A 115      -2.920  34.126  14.721  1.00 36.35           O  
ANISOU  887  O   CYS A 115     4585   3715   5511    391   -403   -117       O  
ATOM    888  CB  CYS A 115      -1.407  31.393  14.889  1.00 38.14           C  
ANISOU  888  CB  CYS A 115     4805   4208   5478    242   -519   -208       C  
ATOM    889  SG  CYS A 115      -0.652  29.892  14.045  1.00 42.78           S  
ANISOU  889  SG  CYS A 115     5465   4913   5876    270   -612   -189       S  
ATOM    890  N   LYS A 116      -1.408  34.317  16.381  1.00 29.13           N  
ANISOU  890  N   LYS A 116     3590   2796   4680    149   -239   -286       N  
ATOM    891  CA  LYS A 116      -2.213  35.183  17.230  1.00 32.39           C  
ANISOU  891  CA  LYS A 116     3940   3129   5236    149   -196   -369       C  
ATOM    892  C   LYS A 116      -2.581  36.475  16.503  1.00 40.88           C  
ANISOU  892  C   LYS A 116     5074   4021   6436    249   -119   -264       C  
ATOM    893  O   LYS A 116      -1.704  37.201  16.020  1.00 38.43           O  
ANISOU  893  O   LYS A 116     4821   3586   6194    233     -1   -195       O  
ATOM    894  CB  LYS A 116      -1.435  35.480  18.509  1.00 27.54           C  
ANISOU  894  CB  LYS A 116     3267   2519   4678     21   -120   -537       C  
ATOM    895  CG  LYS A 116      -2.099  36.435  19.465  1.00 31.68           C  
ANISOU  895  CG  LYS A 116     3742   2959   5334     29    -61   -660       C  
ATOM    896  CD  LYS A 116      -1.473  36.336  20.866  1.00 33.37           C  
ANISOU  896  CD  LYS A 116     3900   3261   5517    -63    -46   -865       C  
ATOM    897  CE  LYS A 116      -2.246  37.206  21.879  1.00 33.91           C  
ANISOU  897  CE  LYS A 116     3936   3270   5679    -22     10  -1012       C  
ATOM    898  NZ  LYS A 116      -1.770  37.029  23.284  1.00 29.93           N  
ANISOU  898  NZ  LYS A 116     3397   2895   5081    -63      4  -1223       N  
ATOM    899  N   GLY A 117      -3.885  36.748  16.416  1.00 45.36           N  
ANISOU  899  N   GLY A 117     5615   4564   7055    360   -173   -239       N  
ATOM    900  CA  GLY A 117      -4.387  37.956  15.784  1.00 45.09           C  
ANISOU  900  CA  GLY A 117     5632   4359   7140    487   -108   -128       C  
ATOM    901  C   GLY A 117      -4.279  38.012  14.272  1.00 49.55           C  
ANISOU  901  C   GLY A 117     6323   4906   7599    638   -134     79       C  
ATOM    902  O   GLY A 117      -4.220  39.110  13.711  1.00 55.01           O  
ANISOU  902  O   GLY A 117     7089   5429   8385    732    -16    211       O  
ATOM    903  N   THR A 118      -4.249  36.865  13.588  1.00 49.19           N  
ANISOU  903  N   THR A 118     6313   5024   7355    682   -278    114       N  
ATOM    904  CA  THR A 118      -4.203  36.844  12.126  1.00 51.13           C  
ANISOU  904  CA  THR A 118     6698   5289   7440    869   -324    294       C  
ATOM    905  C   THR A 118      -5.347  35.991  11.580  1.00 47.81           C  
ANISOU  905  C   THR A 118     6249   5013   6901   1004   -577    267       C  
ATOM    906  O   THR A 118      -6.144  35.420  12.329  1.00 45.75           O  
ANISOU  906  O   THR A 118     5844   4813   6724    934   -688    130       O  
ATOM    907  CB  THR A 118      -2.847  36.345  11.596  1.00 51.84           C  
ANISOU  907  CB  THR A 118     6883   5426   7388    823   -246    355       C  
ATOM    908  OG1 THR A 118      -2.567  35.025  12.086  1.00 53.61           O  
ANISOU  908  OG1 THR A 118     7041   5807   7522    700   -358    212       O  
ATOM    909  CG2 THR A 118      -1.731  37.295  12.006  1.00 51.27           C  
ANISOU  909  CG2 THR A 118     6808   5184   7487    699      2    388       C  
ATOM    910  N   ASP A 119      -5.422  35.919  10.249  1.00 49.49           N  
ANISOU  910  N   ASP A 119     6599   5279   6927   1213   -664    398       N  
ATOM    911  CA  ASP A 119      -6.514  35.254   9.530  1.00 50.97           C  
ANISOU  911  CA  ASP A 119     6766   5595   7005   1384   -941    359       C  
ATOM    912  C   ASP A 119      -6.259  33.746   9.512  1.00 45.58           C  
ANISOU  912  C   ASP A 119     6050   5059   6209   1295  -1097    215       C  
ATOM    913  O   ASP A 119      -5.808  33.167   8.520  1.00 46.83           O  
ANISOU  913  O   ASP A 119     6341   5312   6138   1412  -1180    245       O  
ATOM    914  CB  ASP A 119      -6.634  35.834   8.119  1.00 57.79           C  
ANISOU  914  CB  ASP A 119     7803   6482   7674   1657   -962    545       C  
ATOM    915  CG  ASP A 119      -7.805  35.249   7.319  1.00 62.55           C  
ANISOU  915  CG  ASP A 119     8343   7268   8156   1756  -1207    464       C  
ATOM    916  OD1 ASP A 119      -8.812  34.821   7.929  1.00 63.55           O  
ANISOU  916  OD1 ASP A 119     8284   7426   8438   1674  -1347    311       O  
ATOM    917  OD2 ASP A 119      -7.714  35.226   6.069  1.00 64.40           O  
ANISOU  917  OD2 ASP A 119     8714   7607   8150   1913  -1247    545       O  
ATOM    918  N   VAL A 120      -6.557  33.097  10.644  1.00 42.67           N  
ANISOU  918  N   VAL A 120     5506   4703   6002   1100  -1122     62       N  
ATOM    919  CA  VAL A 120      -6.356  31.651  10.746  1.00 43.25           C  
ANISOU  919  CA  VAL A 120     5531   4881   6022   1004  -1247    -65       C  
ATOM    920  C   VAL A 120      -7.422  30.874   9.978  1.00 46.66           C  
ANISOU  920  C   VAL A 120     5907   5403   6417   1103  -1500   -159       C  
ATOM    921  O   VAL A 120      -7.235  29.681   9.702  1.00 45.05           O  
ANISOU  921  O   VAL A 120     5706   5272   6137   1044  -1588   -263       O  
ATOM    922  CB  VAL A 120      -6.329  31.195  12.221  1.00 41.98           C  
ANISOU  922  CB  VAL A 120     5209   4703   6038    777  -1153   -167       C  
ATOM    923  CG1 VAL A 120      -5.216  31.893  12.986  1.00 38.15           C  
ANISOU  923  CG1 VAL A 120     4772   4158   5563    652   -909   -126       C  
ATOM    924  CG2 VAL A 120      -7.690  31.437  12.882  1.00 42.14           C  
ANISOU  924  CG2 VAL A 120     5047   4686   6279    774  -1202   -220       C  
ATOM    925  N   GLN A 121      -8.544  31.521   9.638  1.00 48.76           N  
ANISOU  925  N   GLN A 121     6121   5669   6738   1202  -1558   -139       N  
ATOM    926  CA  GLN A 121      -9.613  30.878   8.881  1.00 53.19           C  
ANISOU  926  CA  GLN A 121     6622   6315   7272   1251  -1747   -248       C  
ATOM    927  C   GLN A 121      -9.186  30.519   7.465  1.00 50.20           C  
ANISOU  927  C   GLN A 121     6430   6039   6607   1398  -1835   -245       C  
ATOM    928  O   GLN A 121      -9.793  29.633   6.858  1.00 49.18           O  
ANISOU  928  O   GLN A 121     6268   5966   6453   1414  -2002   -393       O  
ATOM    929  CB  GLN A 121     -10.845  31.789   8.828  1.00 59.19           C  
ANISOU  929  CB  GLN A 121     7284   7054   8152   1348  -1784   -208       C  
ATOM    930  CG  GLN A 121     -11.741  31.721  10.067  1.00 62.40           C  
ANISOU  930  CG  GLN A 121     7457   7392   8862   1206  -1749   -280       C  
ATOM    931  CD  GLN A 121     -12.323  30.332  10.301  1.00 67.86           C  
ANISOU  931  CD  GLN A 121     8006   8100   9680   1066  -1856   -446       C  
ATOM    932  OE1 GLN A 121     -13.046  29.795   9.449  1.00 73.22           O  
ANISOU  932  OE1 GLN A 121     8663   8824  10335   1127  -2028   -539       O  
ATOM    933  NE2 GLN A 121     -11.998  29.734  11.452  1.00 64.66           N  
ANISOU  933  NE2 GLN A 121     7507   7643   9420    889  -1742   -480       N  
ATOM    934  N   ALA A 122      -8.164  31.189   6.927  1.00 50.01           N  
ANISOU  934  N   ALA A 122     6599   6020   6382   1513  -1708    -84       N  
ATOM    935  CA  ALA A 122      -7.624  30.802   5.628  1.00 49.68           C  
ANISOU  935  CA  ALA A 122     6745   6082   6050   1658  -1747    -75       C  
ATOM    936  C   ALA A 122      -7.198  29.343   5.612  1.00 41.25           C  
ANISOU  936  C   ALA A 122     5670   5055   4947   1552  -1825   -252       C  
ATOM    937  O   ALA A 122      -7.179  28.718   4.547  1.00 39.51           O  
ANISOU  937  O   ALA A 122     5553   4917   4543   1667  -1925   -338       O  
ATOM    938  CB  ALA A 122      -6.440  31.700   5.260  1.00 53.05           C  
ANISOU  938  CB  ALA A 122     7365   6477   6314   1761  -1525    153       C  
ATOM    939  N   TRP A 123      -6.862  28.784   6.781  1.00 33.91           N  
ANISOU  939  N   TRP A 123     4622   4060   4200   1347  -1773   -310       N  
ATOM    940  CA  TRP A 123      -6.357  27.418   6.852  1.00 39.40           C  
ANISOU  940  CA  TRP A 123     5312   4769   4888   1243  -1808   -446       C  
ATOM    941  C   TRP A 123      -7.452  26.373   6.663  1.00 43.17           C  
ANISOU  941  C   TRP A 123     5667   5230   5505   1204  -1982   -642       C  
ATOM    942  O   TRP A 123      -7.151  25.236   6.292  1.00 42.26           O  
ANISOU  942  O   TRP A 123     5584   5116   5358   1192  -2033   -758       O  
ATOM    943  CB  TRP A 123      -5.648  27.196   8.195  1.00 40.94           C  
ANISOU  943  CB  TRP A 123     5419   4901   5235   1051  -1684   -422       C  
ATOM    944  CG  TRP A 123      -4.442  28.077   8.374  1.00 42.96           C  
ANISOU  944  CG  TRP A 123     5795   5143   5386   1090  -1522   -252       C  
ATOM    945  CD1 TRP A 123      -4.336  29.186   9.172  1.00 43.60           C  
ANISOU  945  CD1 TRP A 123     5834   5134   5596   1048  -1386   -142       C  
ATOM    946  CD2 TRP A 123      -3.177  27.931   7.719  1.00 45.14           C  
ANISOU  946  CD2 TRP A 123     6249   5464   5438   1170  -1429   -175       C  
ATOM    947  NE1 TRP A 123      -3.078  29.733   9.055  1.00 43.78           N  
ANISOU  947  NE1 TRP A 123     5982   5135   5518   1033  -1158    -12       N  
ATOM    948  CE2 TRP A 123      -2.350  28.983   8.165  1.00 45.52           C  
ANISOU  948  CE2 TRP A 123     6339   5439   5519   1130  -1194    -12       C  
ATOM    949  CE3 TRP A 123      -2.664  27.015   6.792  1.00 50.40           C  
ANISOU  949  CE3 TRP A 123     7029   6212   5909   1239  -1458   -238       C  
ATOM    950  CZ2 TRP A 123      -1.037  29.140   7.722  1.00 49.81           C  
ANISOU  950  CZ2 TRP A 123     7015   5992   5918   1159   -998    107       C  
ATOM    951  CZ3 TRP A 123      -1.360  27.172   6.350  1.00 52.43           C  
ANISOU  951  CZ3 TRP A 123     7446   6499   5977   1320  -1302   -113       C  
ATOM    952  CH2 TRP A 123      -0.561  28.223   6.818  1.00 53.19           C  
ANISOU  952  CH2 TRP A 123     7569   6520   6120   1284  -1074     72       C  
ATOM    953  N   ILE A 124      -8.713  26.713   6.913  1.00 44.60           N  
ANISOU  953  N   ILE A 124     5701   5378   5867   1193  -2066   -678       N  
ATOM    954  CA  ILE A 124      -9.794  25.741   6.800  1.00 43.31           C  
ANISOU  954  CA  ILE A 124     5399   5169   5889   1152  -2220   -855       C  
ATOM    955  C   ILE A 124     -10.784  26.091   5.693  1.00 41.47           C  
ANISOU  955  C   ILE A 124     5181   4994   5581   1335  -2407   -921       C  
ATOM    956  O   ILE A 124     -11.706  25.304   5.429  1.00 38.29           O  
ANISOU  956  O   ILE A 124     4666   4551   5332   1331  -2567  -1088       O  
ATOM    957  CB  ILE A 124     -10.510  25.555   8.152  1.00 46.03           C  
ANISOU  957  CB  ILE A 124     5517   5410   6564    964  -2155   -864       C  
ATOM    958  CG1 ILE A 124     -11.013  26.889   8.691  1.00 49.90           C  
ANISOU  958  CG1 ILE A 124     5937   5902   7122    981  -2090   -745       C  
ATOM    959  CG2 ILE A 124      -9.562  24.953   9.189  1.00 40.15           C  
ANISOU  959  CG2 ILE A 124     4757   4618   5880    801  -1991   -822       C  
ATOM    960  CD1 ILE A 124     -12.117  26.737   9.705  1.00 53.96           C  
ANISOU  960  CD1 ILE A 124     6216   6329   7956    858  -2064   -779       C  
ATOM    961  N   ARG A 125     -10.608  27.224   5.014  1.00 41.44           N  
ANISOU  961  N   ARG A 125     5314   5078   5354   1510  -2390   -789       N  
ATOM    962  CA  ARG A 125     -11.479  27.573   3.898  1.00 46.09           C  
ANISOU  962  CA  ARG A 125     5937   5743   5831   1715  -2568   -836       C  
ATOM    963  C   ARG A 125     -11.286  26.607   2.731  1.00 44.29           C  
ANISOU  963  C   ARG A 125     5832   5573   5423   1845  -2716  -1002       C  
ATOM    964  O   ARG A 125     -10.210  26.036   2.531  1.00 43.72           O  
ANISOU  964  O   ARG A 125     5891   5512   5209   1840  -2635  -1007       O  
ATOM    965  CB  ARG A 125     -11.220  29.008   3.437  1.00 50.74           C  
ANISOU  965  CB  ARG A 125     6666   6400   6213   1892  -2473   -614       C  
ATOM    966  CG  ARG A 125     -12.267  30.005   3.916  1.00 54.92           C  
ANISOU  966  CG  ARG A 125     7046   6897   6925   1903  -2483   -530       C  
ATOM    967  CD  ARG A 125     -11.792  31.425   3.708  1.00 59.66           C  
ANISOU  967  CD  ARG A 125     7782   7505   7381   2045  -2318   -269       C  
ATOM    968  NE  ARG A 125     -11.973  32.240   4.906  1.00 62.48           N  
ANISOU  968  NE  ARG A 125     8008   7751   7981   1934  -2170   -157       N  
ATOM    969  CZ  ARG A 125     -11.084  33.126   5.347  1.00 59.75           C  
ANISOU  969  CZ  ARG A 125     7754   7325   7625   1930  -1945     34       C  
ATOM    970  NH1 ARG A 125     -11.335  33.826   6.444  1.00 57.19           N  
ANISOU  970  NH1 ARG A 125     7306   6883   7541   1843  -1823     93       N  
ATOM    971  NH2 ARG A 125      -9.943  33.313   4.690  1.00 57.64           N  
ANISOU  971  NH2 ARG A 125     7700   7078   7122   2017  -1828    159       N  
ATOM    972  N   GLY A 126     -12.357  26.421   1.960  1.00 45.15           N  
ANISOU  972  N   GLY A 126     5890   5717   5549   1975  -2942  -1150       N  
ATOM    973  CA  GLY A 126     -12.376  25.443   0.892  1.00 45.86           C  
ANISOU  973  CA  GLY A 126     6063   5846   5516   2112  -3123  -1355       C  
ATOM    974  C   GLY A 126     -12.410  24.000   1.340  1.00 45.37           C  
ANISOU  974  C   GLY A 126     5875   5659   5704   1947  -3176  -1547       C  
ATOM    975  O   GLY A 126     -12.532  23.111   0.494  1.00 50.43           O  
ANISOU  975  O   GLY A 126     6555   6307   6297   2062  -3348  -1744       O  
ATOM    976  N   CYS A 127     -12.316  23.727   2.634  1.00 42.31           N  
ANISOU  976  N   CYS A 127     5338   5153   5585   1699  -3032  -1491       N  
ATOM    977  CA  CYS A 127     -12.392  22.357   3.125  1.00 44.79           C  
ANISOU  977  CA  CYS A 127     5521   5332   6164   1549  -3056  -1635       C  
ATOM    978  C   CYS A 127     -13.852  21.950   3.337  1.00 48.41           C  
ANISOU  978  C   CYS A 127     5736   5691   6966   1494  -3222  -1784       C  
ATOM    979  O   CYS A 127     -14.649  22.716   3.885  1.00 44.17           O  
ANISOU  979  O   CYS A 127     5066   5144   6572   1441  -3201  -1710       O  
ATOM    980  CB  CYS A 127     -11.612  22.213   4.431  1.00 46.81           C  
ANISOU  980  CB  CYS A 127     5732   5513   6541   1330  -2813  -1492       C  
ATOM    981  SG  CYS A 127      -9.798  22.428   4.324  1.00 52.37           S  
ANISOU  981  SG  CYS A 127     6680   6304   6916   1358  -2616  -1341       S  
ATOM    982  N   ARG A 128     -14.199  20.736   2.918  1.00 46.56           N  
ANISOU  982  N   ARG A 128     5429   5374   6886   1511  -3382  -1995       N  
ATOM    983  CA  ARG A 128     -15.571  20.246   3.034  1.00 49.98           C  
ANISOU  983  CA  ARG A 128     5617   5696   7679   1468  -3553  -2158       C  
ATOM    984  C   ARG A 128     -15.791  19.797   4.471  1.00 52.09           C  
ANISOU  984  C   ARG A 128     5678   5801   8313   1218  -3367  -2070       C  
ATOM    985  O   ARG A 128     -15.624  18.628   4.814  1.00 55.81           O  
ANISOU  985  O   ARG A 128     6068   6144   8993   1123  -3341  -2136       O  
ATOM    986  CB  ARG A 128     -15.839  19.118   2.047  1.00 53.56           C  
ANISOU  986  CB  ARG A 128     6059   6109   8183   1590  -3800  -2426       C  
ATOM    987  CG  ARG A 128     -17.265  19.145   1.481  1.00 62.64           C  
ANISOU  987  CG  ARG A 128     7039   7243   9518   1685  -4075  -2624       C  
ATOM    988  CD  ARG A 128     -17.649  17.794   0.909  1.00 71.47           C  
ANISOU  988  CD  ARG A 128     8053   8249  10852   1731  -4298  -2908       C  
ATOM    989  NE  ARG A 128     -16.523  17.159   0.221  1.00 76.55           N  
ANISOU  989  NE  ARG A 128     8911   8946  11229   1844  -4306  -2967       N  
ATOM    990  CZ  ARG A 128     -16.065  17.535  -0.972  1.00 78.45           C  
ANISOU  990  CZ  ARG A 128     9388   9360  11057   2097  -4423  -3024       C  
ATOM    991  NH1 ARG A 128     -16.651  18.539  -1.621  1.00 81.31           N  
ANISOU  991  NH1 ARG A 128     9807   9865  11222   2267  -4552  -3026       N  
ATOM    992  NH2 ARG A 128     -15.033  16.899  -1.524  1.00 75.16           N  
ANISOU  992  NH2 ARG A 128     9151   8981  10425   2194  -4407  -3070       N  
ATOM    993  N   LEU A 129     -16.185  20.741   5.317  1.00 56.65           N  
ANISOU  993  N   LEU A 129     6169   6386   8969   1128  -3233  -1910       N  
ATOM    994  CA  LEU A 129     -16.335  20.488   6.742  1.00 58.90           C  
ANISOU  994  CA  LEU A 129     6284   6544   9551    917  -3022  -1793       C  
ATOM    995  C   LEU A 129     -17.790  20.454   7.180  1.00 64.28           C  
ANISOU  995  C   LEU A 129     6694   7117  10612    855  -3080  -1849       C  
ATOM    996  O   LEU A 129     -18.112  19.774   8.158  1.00 65.41           O  
ANISOU  996  O   LEU A 129     6662   7114  11079    703  -2949  -1813       O  
ATOM    997  CB  LEU A 129     -15.585  21.552   7.544  1.00 53.30           C  
ANISOU  997  CB  LEU A 129     5672   5916   8663    857  -2790  -1564       C  
ATOM    998  CG  LEU A 129     -14.277  21.096   8.179  1.00 48.59           C  
ANISOU  998  CG  LEU A 129     5185   5309   7966    761  -2593  -1458       C  
ATOM    999  CD1 LEU A 129     -13.236  20.805   7.130  1.00 48.70           C  
ANISOU  999  CD1 LEU A 129     5424   5411   7670    884  -2668  -1515       C  
ATOM   1000  CD2 LEU A 129     -13.794  22.180   9.103  1.00 45.12           C  
ANISOU 1000  CD2 LEU A 129     4781   4928   7433    694  -2388  -1263       C  
ATOM   1001  OXT LEU A 129     -18.665  21.097   6.591  1.00 67.90           O  
ANISOU 1001  OXT LEU A 129     7096   7633  11068    960  -3246  -1917       O  
TER    1002      LEU A 129                                                      
HETATM 1002  O   HOH S   1       7.817  29.009   8.300  1.00 19.03           O  
HETATM 1003  O   HOH S   2       1.974  16.506  19.536  1.00 15.50           O  
HETATM 1004  O   HOH S   3      -7.815  31.177  26.981  1.00 18.69           O  
HETATM 1005  O   HOH S   4       0.956  12.975  16.422  1.00 24.75           O  
HETATM 1006  O   HOH S   5      -7.447  29.079  29.052  1.00 26.39           O  
HETATM 1007  O   HOH S   6      -1.045  11.561  19.069  1.00 22.78           O  
HETATM 1008  O   HOH S   7       7.660  28.748  14.320  1.00 24.24           O  
HETATM 1009  O   HOH S   8      -1.904  26.937  28.522  1.00 30.99           O  
HETATM 1010  O   HOH S   9       4.920  10.542   9.154  1.00 28.00           O  
HETATM 1011  O   HOH S  10      14.172  14.659  26.525  1.00 26.52           O  
HETATM 1012  O   HOH S  11     -14.280  26.679  14.852  1.00 29.96           O  
HETATM 1013  O   HOH S  12       8.102  17.656   9.956  1.00 24.75           O  
HETATM 1014  O   HOH S  13       4.026  21.609  25.593  1.00 24.31           O  
HETATM 1015  O   HOH S  14       6.215  26.735  19.955  1.00 31.38           O  
HETATM 1016  O   HOH S  15      10.608  22.672  28.750  1.00 31.81           O  
HETATM 1017  O   HOH S  16      14.429  14.429  18.706  1.00 26.25           O  
HETATM 1018  O   HOH S  17      -2.833   8.907  19.764  1.00 39.33           O  
HETATM 1019  O   HOH S  18       3.020   8.210  13.339  1.00 33.79           O  
HETATM 1020  O   HOH S  19       4.448  33.472  10.107  1.00 29.44           O  
HETATM 1021  O   HOH S  20      -5.867  33.843  16.799  1.00 29.42           O  
HETATM 1022  O   HOH S  21     -10.526  31.493  26.536  1.00 29.46           O  
HETATM 1023  O   HOH S  22      -7.332  10.262  15.875  1.00 41.52           O  
HETATM 1024  O   HOH S  23       9.323  22.158  18.797  1.00 36.95           O  
HETATM 1025  O   HOH S  24     -15.377  16.928   5.985  1.00 45.80           O  
HETATM 1026  O   HOH S  25      -7.603  10.352   8.597  1.00 59.84           O  
HETATM 1027  O   HOH S  26       7.945  24.201  19.892  1.00 46.12           O  
HETATM 1028  O   HOH S  27       1.914  34.074  10.491  1.00 37.37           O  
HETATM 1029  O   HOH S  28     -15.973  21.834  27.441  1.00 43.99           O  
HETATM 1030  O   HOH S  29       6.662  30.817   6.518  1.00 35.44           O  
HETATM 1031  O   HOH S  30       5.616   9.693   6.517  1.00 40.67           O  
HETATM 1032  O   HOH S  31       3.204   3.764  21.855  1.00 48.21           O  
HETATM 1033  O   HOH S  32      -7.992   6.453  18.012  1.00 48.87           O  
HETATM 1034  O   HOH S  33     -12.995  30.539  28.238  1.00 46.77           O  
HETATM 1035  O   HOH S  34     -15.486  24.718  25.212  1.00 36.97           O  
HETATM 1036  O   HOH S  35      -2.023   6.004  19.571  1.00 40.43           O  
HETATM 1037  O   HOH S  36      -3.191  34.030  32.233  1.00 50.96           O  
HETATM 1038  O   HOH S  37       2.110   5.397  14.094  1.00 45.33           O  
HETATM 1039  O   HOH S  38     -14.585  25.257   5.056  1.00 42.37           O  
HETATM 1040  O   HOH S  39       8.928  20.452  14.072  1.00 39.52           O  
HETATM 1041  O   HOH S  40       6.173  23.135  22.208  1.00 36.04           O  
HETATM 1042  O   HOH S  41      -9.630  12.615   9.336  1.00 48.74           O  
HETATM 1044  O   HOH S  43       0.377  18.066   4.464  1.00 42.58           O  
TER    1045      HOH S  43                                                      
END
